# Supplementary material for: microRNA-Dependent Modulation of Genes Contributes to ESR1's Effect on ERα Positive Breast Cancer
Source: Front Oncol. 2020 May 15;10:753. doi: 10.3389/fonc.2020.00753 (PMC7243797; doi:10.3389/fonc.2020.00753)
Supplement: Figure S1 — The protein-protein interaction (PPI) network of candidate DE-mRNAs established by STRING database. [file Data_Sheet_1.ZIP]

Archive with 7 entries (6 files):
- supplement/
- supplement/Figure S1.jpg
- supplement/Supplement 1.txt
- supplement/supplement 2.txt
- supplement/Supplement 3.txt
- supplement/Supplement 4.txt
- supplement/Supplement 5.txt
