# Supplementary material for: microRNA-Dependent Modulation of Genes Contributes to ESR1's Effect on ERα Positive Breast Cancer
Source: Front Oncol. 2020 May 15;10:753. doi: 10.3389/fonc.2020.00753 (PMC7243797; doi:10.3389/fonc.2020.00753)
Supplement: Figure S1 — The protein-protein interaction (PPI) network of candidate DE-mRNAs established by STRING database. [file Data_Sheet_1.ZIP › supplement/Supplement 1.txt]

miRNA_ID	adj.P.Val	P.Value	t	B	logFC
hsa-miR-9-3p	0.02533	0.00139709	4.14774	-0.9015	2.535767
hsa-miR-934	0.02743	0.00167077	3.96133	-1.1601	2.189592
hsa-miR-1246	0.01229	0.00030889	4.88823	0.4912	1.941262
hsa-miR-146a-5p	0.01326	0.00040937	4.72958	0.2156	1.940678
hsa-miR-1290	0.01551	0.00053022	4.58542	-0.0376	1.884857
hsa-miR-18a-5p	0.01172	0.0001846	5.18323	0.9945	1.660512
hsa-miR-513a-5p	0.04567	0.00338889	3.58641	-1.849	1.62035
hsa-miR-18b-5p	0.01229	0.00032687	4.85622	0.4359	1.581682
hsa-miR-155-5p	0.04545	0.00322091	3.61319	-1.7996	1.381775
hsa-miR-762	0.02166	0.00103155	4.22075	-0.6889	1.293734
hsa-miR-150-3p	0.02533	0.0014338	4.04323	-1.0108	1.218621
hsa-miR-298	0.01674	0.00063894	4.59747	-0.1402	1.20629
hsa-miR-500a-5p	0.04654	0.00359049	3.556	-1.9051	1.182572
hsa-miR-1973	0.02533	0.00135236	4.07464	-0.9536	1.150921
hsa-miR-1275	0.01229	0.0003261	4.85755	0.4382	1.146551
hsa-miR-765	0.04654	0.0036076	3.5535	-1.9098	1.12902
hsa-miR-654-5p	0.02973	0.00187665	3.89932	-1.2735	1.053745
hsa-miR-25-5p	0.04567	0.00337637	3.58836	-1.8454	1.021945
hsa-miR-711	0.04677	0.00372953	3.53602	-1.942	1.017334
hsa-let-7a-2-3p	0.02525	0.0012303	-4.12554	-0.8612	-1.082884
hsa-miR-132	0.04794	0.00398667	-3.50098	-2.0067	-1.08333
hsa-miR-187-5p	0.0209	0.00096765	-4.25544	-0.6263	-1.110585
hsa-miR-22-3p	0.04545	0.00327195	-3.6049	-1.8149	-1.129255
hsa-miR-128-3p	0.04172	0.00286416	-3.67511	-1.6855	-1.153736
hsa-miR-144-3p	0.04126	0.00278698	-3.68953	-1.6589	-1.23816
hsa-miR-15a-5p	0.02533	0.00145854	-4.03405	-1.0275	-1.244042
hsa-miR-514a-3p	0.01172	0.00022454	-5.07021	0.8031	-1.285589
hsa-miR-22-5p	0.01674	0.00062667	-4.49304	-0.2012	-1.318746
hsa-miR-302d-3p	0.01229	0.00034794	-4.82094	0.3747	-1.322188
hsa-miR-34a-3p	0.02689	0.00160809	-3.98177	-1.1228	-1.35923
hsa-miR-299-3p	0.03766	0.00250245	-3.74648	-1.5541	-1.362864
hsa-miR-143-5p	0.04846	0.00416168	-3.47842	-2.0484	-1.369479
hsa-miR-302b-3p	0.01912	0.00080442	-4.35605	-0.4456	-1.417427
hsa-miR-369-3p	0.0463	0.00348634	-3.63783	-1.79	-1.428081
hsa-miR-331-3p	0.01172	0.00024723	-5.01501	0.709	-1.450973
hsa-miR-34b-5p	0.01172	0.00025949	-4.98735	0.6617	-1.452005
hsa-miR-191-5p	0.01229	0.00035376	-4.81159	0.3585	-1.471965
hsa-miR-497-5p	0.03559	0.00232518	-3.78541	-1.4825	-1.475666
hsa-let-7f-5p	0.01781	0.00072989	-4.40925	-0.3504	-1.493188
hsa-miR-129-5p	0.01326	0.00041126	-4.727	0.2111	-1.558016
hsa-miR-34a-5p	0.01172	0.00024164	-5.02811	0.7314	-1.572958
hsa-miR-338-3p	0.02533	0.00135141	-4.07501	-0.9529	-1.604599
hsa-miR-376c-3p	0.04758	0.00389918	-3.51264	-1.9852	-1.65017
hsa-miR-200a-3p	0.04794	0.0040345	-3.49472	-2.0183	-1.681301
hsa-let-7d-5p	0.01172	0.00025242	-5.00313	0.6887	-1.692055
hsa-miR-365a-3p	0.02839	0.0017607	-3.93333	-1.2113	-1.70803
hsa-miR-202-5p	0.0209	0.00097213	-4.25293	-0.6309	-1.7123
hsa-miR-625-5p	0.03013	0.00193546	-3.88288	-1.3036	-1.714227
hsa-let-7e-5p	0.00999	0.00012323	-5.41974	1.389	-1.760608
hsa-miR-26b-5p	0.01551	0.00053261	-4.58293	-0.042	-1.760954
hsa-let-7c-5p	0.00999	0.00013272	-5.37599	1.3166	-1.811275
hsa-let-7a-5p	0.01122	0.00016154	-5.26082	1.1248	-1.811291
hsa-miR-195-5p	0.02533	0.00132003	-4.08764	-0.93	-1.894264
hsa-miR-26a-5p	0.01327	0.0004262	-4.70702	0.1762	-1.897723
hsa-miR-29b-2-5p	0.00975	0.00007556	-5.71225	1.8654	-1.91026
hsa-miR-30a-5p	0.02533	0.00139876	-4.05651	-0.9866	-1.962848
hsa-let-7b-5p	0.00999	0.00012122	-5.42949	1.4051	-1.985784
hsa-miR-126-5p	0.01172	0.00025723	-4.99234	0.6702	-2.001301
hsa-miR-30a-3p	0.02608	0.00153076	-4.00815	-1.0747	-2.004218
hsa-miR-145-5p	0.01983	0.0008565	-4.32181	-0.507	-2.013702
hsa-miR-342-5p	0.0037	0.00001571	-6.70453	3.3835	-2.020213
hsa-miR-125a-5p	0.01781	0.00071355	-4.42166	-0.3283	-2.052626
hsa-miR-143-3p	0.02004	0.00088781	-4.30225	-0.5421	-2.111345
hsa-miR-363-3p	0.01229	0.0003397	-4.83446	0.3982	-2.16031
hsa-miR-96-5p	0.04173	0.00291165	-3.66643	-1.7015	-2.36628
hsa-miR-193b-3p	0.00195	0.00000432	-7.59137	4.6139	-2.371878
hsa-miR-29c-5p	0.0037	0.00001639	-6.67651	3.3427	-2.678211
hsa-miR-10b-5p	0.00902	0.00005993	-5.85341	2.0906	-2.68397
hsa-miR-342-3p	0.00117	0.00000129	-8.48463	5.7401	-2.722885
hsa-miR-451a	0.02533	0.00141999	-4.04842	-1.0013	-2.77068
hsa-miR-29c-3p	0.00993	0.00008801	-5.62029	1.717	-2.902081
hsa-miR-10a-3p	0.0082	0.00004542	-6.25322	2.4108	-2.922625
hsa-miR-10a-5p	0.00999	0.00012655	-5.40405	1.3631	-4.21073
hsa-miR-375-3p	0.01666	0.00059042	-4.52591	-0.1429	-4.920672
