# Supplementary material for: microRNA-Dependent Modulation of Genes Contributes to ESR1's Effect on ERα Positive Breast Cancer
Source: Front Oncol. 2020 May 15;10:753. doi: 10.3389/fonc.2020.00753 (PMC7243797; doi:10.3389/fonc.2020.00753)
Supplement: Figure S1 — The protein-protein interaction (PPI) network of candidate DE-mRNAs established by STRING database. [file Data_Sheet_1.ZIP › supplement/supplement 2.txt]

Gene symbol	adj.P.Val	P.Value	t	B	logFC
C4orf7	0.0002113	6.00E-08	17.0477102	8.42172	9.6827209
ROPN1	0.0007247	6.01E-07	12.9298521	6.59778	7.688673
GABRP	0.0173322	2.27E-04	6.0425189	0.97684	7.5261829
PRAME	0.0185115	2.63E-04	5.9206136	0.83009	7.4547003
IGLC1	0.021332	3.74E-04	5.6291355	0.4703	7.1970935
ART3	0.0026595	6.51E-06	10.8629203	4.44367	6.8371917
IGLC1	0.0177912	2.38E-04	6.0045301	0.93134	6.3801597
IGLC1	0.0315158	9.16E-04	4.9321274	-0.44234	6.3626741
SFRP1	0.0031686	8.54E-06	9.3190958	4.20604	6.3174369
IGKC	0.0199364	3.17E-04	5.7639608	0.6383	6.2796498
IGKC, IGKV1-5	0.0247277	5.10E-04	5.3813853	0.15443	6.24216
IGLC1	0.0198308	3.08E-04	5.7890505	0.66926	6.2405161
VGLL1	0.0450731	1.92E-03	4.6246466	-1.06099	6.0052923
IGKC	0.0364901	1.24E-03	4.7080774	-0.75155	5.8227769
IGKC	0.0150653	1.81E-04	6.2389723	1.20879	5.8162372
IGHG3	0.0372802	1.28E-03	4.6817489	-0.78839	5.7889988
KV1A	0.0210215	3.65E-04	5.6487164	0.49487	5.7310275
FABP7	0.0038213	1.09E-05	9.032429	3.97127	5.7136043
IGLC1	0.041868	1.62E-03	4.5154511	-1.0235	5.6320146
KV3H	0.0266066	6.04E-04	5.2503096	-0.01648	5.6235655
IGKC	0.0199364	3.16E-04	5.7675411	0.64272	5.5676433
PCOLCE2	0.0007094	3.93E-07	13.610203	6.95343	5.5644203
KV3H	0.0298712	7.99E-04	5.0348193	-0.30319	5.4784755
IGKC	0.0308553	8.76E-04	4.9656624	-0.39672	5.4459102
KV1I	0.0317939	9.39E-04	4.9134332	-0.46784	5.4202626
CALML5	0.0315158	9.16E-04	4.9320449	-0.44245	5.4037901
IG HEAVY CHAIN V-I REGION EU	0.0245965	5.03E-04	5.3935089	0.1701	5.0390335
Q68G75	0.0181866	2.49E-04	5.9646494	0.88335	5.0336458
KV3C	0.0409288	1.53E-03	4.5548678	-0.9674	5.0113323
MIA	0.0100933	8.37E-05	6.9289253	1.98058	4.9043121
IG KAPPA CHAIN V-I REGION WEA	0.0384611	1.38E-03	4.6276424	-0.86443	4.7899548
BCL2A1	0.0240153	4.74E-04	5.4400552	0.23007	4.756546
RGMA	0.0093173	7.07E-05	7.0874686	2.14889	4.7227455
Q6ZWK7	0.0316191	9.21E-04	4.9281598	-0.44774	4.6895267
PP14C	0.0051923	1.83E-05	8.4578668	3.4763	4.5396354
IGLC1	0.0233257	4.43E-04	5.4934709	0.29849	4.5242674
CCL5	0.018194	2.51E-04	5.9573971	0.8746	4.5181224
ACSL6	0.0020654	4.03E-06	11.6074023	4.85566	4.4741887
IRX1	0.0143389	1.55E-04	6.370839	1.36138	4.4414471
CHI3L1	0.0067321	3.73E-05	7.7141644	2.78325	4.4187367
BBOX1	0.025572	5.54E-04	5.3176152	0.07161	4.381397
KRT6B	0.0399029	1.48E-03	4.5811067	-0.93018	4.3766747
SLC6A15	0.0545984	2.79E-03	5.051878	-1.12441	4.3697932
IL12RB2	0.0001267	2.63E-08	18.8013051	9.00371	4.2361659
SAA1	0.0416609	1.58E-03	4.5305435	-1.00199	4.2026695
CXCL9	0.0197265	3.02E-04	5.8047107	0.68854	4.1443549
MUC15	0.0435162	1.76E-03	4.4539655	-1.11148	4.1237253
PADI2	0.0047815	1.53E-05	8.6566279	3.65134	4.0982923
OSR1	0.0201848	3.32E-04	5.7276249	0.59329	3.9835037
C1S	0.0372802	1.29E-03	4.6814218	-0.78885	3.9381917
SAA1	0.0442599	1.83E-03	4.4288955	-1.14752	3.9368594
CDH3	0.0077964	4.88E-05	7.4447064	2.51642	3.9151721
FGFBP1	0.046983	2.08E-03	5.3740149	-0.82832	3.8630792
ZNF521	0.0192917	2.92E-04	5.8329685	0.72323	3.8440544
FMO2	0.0260617	5.76E-04	5.2864435	0.0309	3.8432132
SIA8A	0.0049591	1.63E-05	8.5881425	3.59149	3.8345796
RARRES1	0.0095056	7.42E-05	7.0418046	2.10075	3.8232762
FOXM1	0.0121364	1.21E-04	6.5897179	1.60929	3.811821
FOXC1	0.0007094	4.79E-07	13.2908586	6.78961	3.7878102
LTB	0.0467814	2.05E-03	4.3455133	-1.26803	3.7707604
TRIM29	0.0062003	2.75E-05	8.0246858	3.08016	3.7437294
CXCL10	0.0364901	1.24E-03	4.7081228	-0.75148	3.7052264
SIX3	0.0174723	2.30E-04	6.0319612	0.96422	3.6842159
Q68DH8	0.0149469	1.67E-04	6.3048739	1.28535	3.6157021
DMRTA1	0.005534	2.04E-05	8.3404204	3.37091	3.6132334
C9orf58	0.0015444	1.99E-06	11.1749155	5.55334	3.5876991
CD38	0.0361805	1.22E-03	4.7221631	-0.73188	3.5519681
DMN	0.0150274	1.73E-04	6.2776286	1.25377	3.5451667
HLA-DOB	0.0310847	8.88E-04	4.9549908	-0.41122	3.5283318
CBS	0.0090232	6.55E-05	7.1604334	2.22527	3.5041775
MOXD1	0.0150274	1.75E-04	6.2666017	1.24096	3.49324
LCN2	0.0496305	2.27E-03	4.2751275	-1.37055	3.4900557
PRKX	0.0007094	4.14E-07	13.5282439	6.9119	3.4827692
GNLY	0.0490625	2.21E-03	4.2930442	-1.34438	3.4757254
Q8IY64	0.020601	3.50E-04	5.6847745	0.53996	3.4382759
CLE14	0.0384731	1.39E-03	4.6260574	-0.86666	3.4360076
SOX10	0.0067494	3.78E-05	7.699666	2.76912	3.4175371
SRR35	0.0063294	3.19E-05	7.8714402	2.93502	3.4099272
FABP5	0.0084087	5.65E-05	7.3024124	2.37194	3.3781625
GPR126	0.0450537	1.92E-03	4.3937996	-1.19812	3.3677158
FABP5	0.0095056	7.44E-05	7.0402132	2.09907	3.3366858
SOX8	0.0293131	7.69E-04	5.0646875	-0.26302	3.3293348
Q8ND10	0.0063294	3.23E-05	7.859526	2.92363	3.2778245
PFKP	0.0394836	1.45E-03	4.5956924	-0.90953	3.2721642
NOL4	0.0442636	1.83E-03	4.427549	-1.14945	3.2255513
SV2B	0.0245965	5.03E-04	5.3929908	0.16943	3.2150659
Q9NU63	0.0106836	8.95E-05	6.8674326	1.91441	3.209907
BENE	0.0007094	5.30E-07	13.1296532	6.70484	3.208297
RUNX3	0.0463299	2.03E-03	4.3550223	-1.25423	3.1950021
PLEKHG1	0.0137114	1.46E-04	6.422921	1.42097	3.1888015
MARCO	0.0220234	3.97E-04	5.5815295	0.41033	3.1701777
FBLN2	0.0496305	2.27E-03	4.2747491	-1.3711	3.1699229
GBP5	0.0291241	7.61E-04	5.0720204	-0.25318	3.1630392
KIF2C	0.0238069	4.63E-04	5.4583253	0.25352	3.1608159
COL4A3	0.0063294	2.93E-05	7.959241	3.01851	3.1593815
Q5VSL2	0.0112832	9.70E-05	6.7927281	1.83335	3.1529897
NDRG1	0.0217257	3.87E-04	5.602045	0.43621	3.1146554
PLCG2	0.0372802	1.29E-03	4.6764547	-0.79581	3.100273
GTSE1	0.0064015	3.30E-05	7.8370869	2.90212	3.0952994
CXCL11	0.0198447	3.10E-04	5.7842978	0.6634	3.0882072
GPR37	0.0208535	3.61E-04	5.6580926	0.50661	3.0675257
IL4I1	0.0272616	6.32E-04	5.2142612	-0.06394	3.0668571
SELE	0.0087185	6.18E-05	7.2154215	2.28237	3.0553638
MYC	0.0198308	3.08E-04	5.7870669	0.66682	3.0542912
TNFRSF9	0.0344638	1.09E-03	4.7996314	-0.62426	3.0425534
PRSS1	0.0235102	4.52E-04	5.4769568	0.27738	3.0176102
LDHB	0.035506	1.17E-03	4.7487825	-0.6948	3.0012504
CX3CL1	0.0347013	1.12E-03	4.7854545	-0.64389	2.9635225
FAM20A	0.0251602	5.31E-04	5.3500278	0.11378	2.958473
PRSS3	0.0091285	6.69E-05	7.1400189	2.20397	2.9569032
S100B	0.0174723	2.30E-04	6.0303642	0.96231	2.9542772
ULBP2	0.0442226	1.81E-03	4.4333504	-1.14111	2.930804
TBX1	0.0063294	3.19E-05	7.8737387	2.93722	2.9280656
PRSS1	0.0479616	2.15E-03	4.3115534	-1.3174	2.9245969
CYP7B1	0.0424794	1.67E-03	4.4934848	-1.05487	2.919845
MYBL1	0.0427557	1.69E-03	4.4849627	-1.06706	2.9003594
GBP4	0.02003	3.26E-04	5.7424251	0.61165	2.8805266
LAMP3	0.0086057	5.98E-05	7.2474067	2.31542	2.8575915
KIF20A	0.0192917	2.92E-04	5.8321425	0.72222	2.8444796
UGT8	0.0159467	2.02E-04	6.1436483	1.09693	2.8352508
CKLF7	0.0142928	1.54E-04	6.3804168	1.37237	2.831543
CDC20	0.0445896	1.88E-03	4.4080817	-1.1775	2.8266981
CENPA	0.0130249	1.33E-04	6.5081457	1.51767	2.8169542
Q9NYC6	0.0031686	8.53E-06	9.3209243	4.20752	2.8154138
SOD2	0.0435061	1.76E-03	4.4548623	-1.11019	2.8050622
GPM6B	0.0130976	1.35E-04	6.4924037	1.49989	2.8008905
S100A6	0.0229216	4.23E-04	5.5304475	0.34559	2.7973722
CD1A	0.0381494	1.36E-03	4.9029439	-0.7083	2.7959742
SH2D2A	0.027728	6.77E-04	5.1611084	-0.13429	2.792378
FRMD3	0.019091	2.86E-04	5.8499362	0.74401	2.7776018
Q6B093	0.0433854	1.73E-03	5.5819514	-0.64549	2.7722821
MPP6	0.0375004	1.32E-03	4.6616082	-0.81664	2.7463462
SIM2	0.0533752	2.67E-03	4.6588822	-1.25251	2.7368678
Q6ZTW8	0.0298712	8.04E-04	5.0301555	-0.30947	2.7341105
GSTP1	0.0231364	4.34E-04	5.509265	0.31863	2.7225055
VCAM1	0.0371713	1.27E-03	4.6880739	-0.77953	2.721496
PIWIL4	0.0253527	5.45E-04	5.3303062	0.08814	2.7214707
IQGAP3	0.042178	1.65E-03	4.5023772	-1.04216	2.7197038
SLC2A6	0.0333979	1.04E-03	4.838536	-0.57057	2.7137142
SLC25A27	0.0443825	1.86E-03	4.4155878	-1.16668	2.7127406
ORC6L	0.0267518	6.09E-04	5.2435729	-0.02533	2.7072212
APBA2	0.0333979	1.04E-03	4.8369963	-0.57269	2.6980789
AMICA1	0.0393558	1.44E-03	4.6012991	-0.90161	2.6965828
LRP8	0.0288592	7.43E-04	5.0899564	-0.22915	2.6935651
ALDOC	0.0175814	2.33E-04	6.0224492	0.95283	2.6911621
ARL7	0.0282038	7.02E-04	5.1340383	-0.17029	2.682077
RASSF4	0.0204441	3.43E-04	5.6993617	0.55814	2.6801829
TAF4B	0.0126679	1.28E-04	6.5406373	1.55427	2.6710238
RGS2	0.0355423	1.18E-03	4.7471073	-0.69713	2.6695972
KCNG1	0.0460315	2.00E-03	4.3636118	-1.24178	2.6606493
LCP1	0.0302677	8.34E-04	5.0029292	-0.34623	2.6566468
DHCR7	0.041868	1.61E-03	4.5165933	-1.02187	2.6252977
CR1L	0.0078299	4.94E-05	7.4340244	2.50566	2.6145637
COL6A2	0.0356295	1.19E-03	4.7398528	-0.70723	2.6142871
KIFC1	0.0096623	7.62E-05	7.0177494	2.07528	2.6098151
PRKCDBP	0.03863	1.40E-03	4.6211479	-0.87358	2.5937943
IL7	0.0446852	1.89E-03	4.4039772	-1.18342	2.5891814
PIM1	0.0018566	3.38E-06	10.4647037	5.07068	2.5767988
HLA-H	0.018194	2.54E-04	5.946958	0.86199	2.5397936
CCNB2	0.0245147	4.97E-04	5.4031876	0.1826	2.5170635
WASF3	0.0058973	2.40E-05	8.1693189	3.21472	2.5148527
LPL	0.0271458	6.26E-04	5.2219641	-0.05378	2.512614
Q96C80	0.0157402	1.94E-04	6.1776297	1.13696	2.5054684
Q9Y645	0.0015444	2.18E-06	11.0487295	5.47033	2.5008667
TTLL4	0.0299126	8.16E-04	5.0187218	-0.32489	2.477779
C10orf10	0.0233161	4.42E-04	5.4955419	0.30113	2.4566053
TPX2	0.0372802	1.29E-03	4.6776897	-0.79408	2.453613
PRNP	0.0315158	9.14E-04	4.9336251	-0.44029	2.4533686
Q15325	0.0372802	1.31E-03	4.6692116	-0.80597	2.4507844
GAL	0.0474871	2.12E-03	4.3224451	-1.30155	2.4457834
CND1	0.0372802	1.31E-03	4.6700775	-0.80475	2.4360549
AURKB	0.0150274	1.76E-04	6.263269	1.23709	2.4157761
SAMD6	0.0021635	4.58E-06	11.4044088	4.7469	2.4101439
TAP1	0.008917	6.44E-05	7.1772088	2.24273	2.4090489
C9orf19	0.0151917	1.83E-04	6.22876	1.19686	2.4064191
MOL2B	0.0039774	1.19E-05	8.9318419	3.88702	2.3940497
HCP5	0.0063294	3.21E-05	7.8661543	2.92997	2.3883737
PTPNS1	0.0063294	3.12E-05	7.894203	2.95675	2.3875569
HIVEP2	0.0433854	1.74E-03	4.4611365	-1.10119	2.3827821
KIT	0.0288728	7.45E-04	5.088368	-0.23127	2.3555565
CDCA8	0.0085714	5.84E-05	7.2698696	2.33855	2.354935
CENPA	0.0461483	2.01E-03	4.359805	-1.2473	2.3513705
ATP6V1C2	0.0298712	8.01E-04	5.0331077	-0.30549	2.3498354
MELK	0.0438746	1.79E-03	4.4437568	-1.12614	2.34421
CDCA2	0.0360065	1.21E-03	4.7286247	-0.72287	2.3379644
CDCA2	0.0418951	1.63E-03	4.5097412	-1.03165	2.3241801
TUBB6	0.0325155	9.73E-04	4.8872713	-0.50363	2.3127111
THSD2	0.0302003	8.28E-04	5.0080364	-0.33932	2.3119612
BMP2	0.0315158	9.16E-04	4.9316821	-0.44294	2.3004411
Q5T9X8	0.035506	1.17E-03	4.7514275	-0.69112	2.2938041
MCM4	0.0168634	2.19E-04	6.0738764	1.01424	2.2911486
RASGEF1B	0.0150653	1.81E-04	6.2392366	1.20909	2.2839984
MCM5	0.0198929	3.12E-04	5.7779315	0.65555	2.2729725
DEPDC1	0.027344	6.43E-04	5.2013272	-0.08102	2.2519894
SHCBP1	0.0493376	2.24E-03	4.283992	-1.35759	2.2491151
LYN	0.0091285	6.70E-05	7.1385463	2.20243	2.2457486
HRK	0.0360495	1.21E-03	4.7266371	-0.72564	2.2366721
TTK	0.0118483	1.09E-04	6.6855772	1.71578	2.207289
Q5TYM4	0.018194	2.55E-04	5.944935	0.85954	2.1962172
FAM49A	0.0273567	6.60E-04	5.1813569	-0.10744	2.1839767
MPRB	0.0328533	9.96E-04	4.8692945	-0.52828	2.1827343
VGF	0.0150274	1.74E-04	6.2708099	1.24585	2.1737548
ETV7	0.0266066	6.03E-04	5.2517024	-0.01465	2.1678043
FAM19A3	0.0281488	6.97E-04	5.1391768	-0.16345	2.1671662
PLAGL1	0.0119954	1.13E-04	6.6542422	1.68111	2.1442465
FUT4	0.019791	3.05E-04	5.7975597	0.67974	2.1377602
C10orf3	0.0115782	1.04E-04	6.7272741	1.76172	2.1249654
SUHW2	0.0220234	3.98E-04	5.5789475	0.40706	2.1153656
FANCE	0.0085714	5.87E-05	7.2661549	2.33473	2.1060186
MCM2	0.0372802	1.28E-03	4.6824767	-0.78737	2.0912977
Q86X61	0.0346137	1.11E-03	4.7910079	-0.6362	2.0907623
TBX19	0.0305857	8.57E-04	4.9822564	-0.37421	2.0891856
HRG	0.0498354	2.29E-03	4.269334	-1.37902	2.0845024
RASAL1	0.0181866	2.48E-04	5.9694316	0.88912	2.0836175
CHST11	0.0431457	1.71E-03	4.475587	-1.08048	2.0821943
TNF	0.0433854	1.75E-03	4.4590396	-1.1042	2.0750764
LMNB1	0.0259441	5.71E-04	5.2941981	0.04104	2.0697843
Q8NBX4	0.0273142	6.37E-04	5.2088777	-0.07105	2.0679661
CTSZ	0.0422707	1.65E-03	4.4993967	-1.04642	2.0668597
OPTN	0.0444016	1.86E-03	4.414579	-1.16813	2.0634238
DLL3	0.0372802	1.30E-03	4.6711189	-0.80329	2.0618456
KHDRBS3	0.0258416	5.65E-04	5.3011987	0.05019	2.0589751
CSRP2	0.0262971	5.85E-04	5.2750638	0.016	2.0540272
C18orf43	0.0062295	2.79E-05	8.010125	3.06649	2.0533864
KIAA1949	0.0229175	4.22E-04	5.5323913	0.34806	2.0415979
ANP32E	0.0231364	4.35E-04	5.508923	0.3182	2.0367871
TNFAIP3	0.0245147	4.94E-04	5.407282	0.18788	2.0363435
ETS1	0.0217257	3.87E-04	5.6023915	0.43665	2.0242286
KIAA1212	0.0231364	4.34E-04	5.5094375	0.31885	2.0208892
KIFC3	0.0495904	2.26E-03	4.2772198	-1.36749	2.0074324
MT1F	0.0273567	6.57E-04	5.1843731	-0.10345	2.0063285
TAGAP	0.0483051	2.17E-03	4.3058957	-1.32564	2.0055376
CSTA	0.0413759	1.56E-03	4.5402011	-0.98825	2.004214
STK17B	0.018194	2.53E-04	5.9506861	0.86649	2.0039175
CHEK1	0.0398138	1.47E-03	4.5847753	-0.92498	1.9999956
SEMA4D	0.0440007	1.80E-03	4.4402666	-1.13116	1.9857632
NCOA7	0.0343024	1.08E-03	4.8064177	-0.61488	1.9857166
MARCKS	0.018033	2.44E-04	5.9834914	0.90605	1.9816601
Q9BXG3	0.0265873	5.96E-04	5.2607421	-0.00278	1.980173
CXCL1	0.0311686	8.96E-04	4.9486122	-0.41989	1.9795119
CLDN19	0.035506	1.17E-03	4.7508718	-0.69189	1.9769361
MT1J	0.0333081	1.02E-03	4.8481568	-0.55732	1.9671147
Q8TAX2	0.027344	6.43E-04	5.2008317	-0.08168	1.9654735
MYBL2	0.0293651	7.74E-04	5.0591478	-0.27046	1.9553517
KIAA1212	0.0291241	7.61E-04	5.0726477	-0.25234	1.9442574
TPST1	0.0100933	8.37E-05	6.9295234	1.98122	1.9396912
PTDSS1	0.030736	8.67E-04	4.9733767	-0.38625	1.9188538
NOL1	0.0347489	1.12E-03	4.782456	-0.64805	1.9135468
NMT2	0.0447418	1.90E-03	4.4021749	-1.18602	1.9010174
MT1B	0.0217257	3.85E-04	5.6063438	0.44163	1.8978099
TCF19	0.0239148	4.68E-04	5.4493937	0.24206	1.8927946
SLC9A6	0.0207347	3.54E-04	5.6753772	0.52823	1.8872529
CYP39A1	0.018194	2.52E-04	5.9550265	0.87174	1.8820054
L3MBTL4	0.0411877	1.55E-03	4.5466508	-0.97907	1.8742261
DDX12	0.0369704	1.27E-03	4.69292	-0.77274	1.8644162
GCNT2	0.0492235	2.22E-03	4.2891196	-1.35011	1.8627671
SLC6A14	0.046983	2.08E-03	4.3373217	-1.27992	1.8602636
SGOL1	0.0333979	1.04E-03	4.8388605	-0.57012	1.8498963
SCUBE3	0.0248623	5.21E-04	5.3657956	0.13424	1.828307
HLA-F	0.0282038	7.02E-04	5.133838	-0.17056	1.8228996
HTLF	0.0201848	3.32E-04	5.7257446	0.59096	1.8174429
UPP1	0.0351078	1.15E-03	4.7635815	-0.67423	1.8174063
Q7Z2U2	0.0143999	1.57E-04	6.3604177	1.34941	1.812643
CDC45L	0.0233161	4.40E-04	5.4984049	0.30478	1.8092467
RAD51AP1	0.0135383	1.43E-04	6.441946	1.44265	1.807356
Q8N7R5	0.0085275	5.77E-05	7.282885	2.35192	1.7965359
QKI	0.0305857	8.59E-04	4.9804037	-0.37672	1.7955255
NFKBIE	0.0413104	1.56E-03	4.5429247	-0.98437	1.7875099
IL6	0.0443825	1.86E-03	4.4164874	-1.16538	1.7729362
PLOD1	0.0161054	2.05E-04	6.1295826	1.08032	1.7703377
FTCD	0.049727	2.28E-03	4.272122	-1.37494	1.7693344
SLC43A3	0.0259578	5.73E-04	5.291024	0.03689	1.7594813
COL6A1	0.035506	1.17E-03	4.7492729	-0.69412	1.7579592
PTTG1	0.025572	5.54E-04	5.317543	0.07151	1.7577918
RAB3IL1	0.0347013	1.12E-03	4.7849062	-0.64465	1.754386
KIF18A	0.0057247	2.26E-05	8.2337143	3.27388	1.7524985
ACTN4	0.0455616	1.96E-03	4.3776365	-1.22148	1.7519902
TRIM65	0.0460926	2.01E-03	4.3620021	-1.24412	1.7519335
SNAI1	0.0148898	1.65E-04	6.3190373	1.30173	1.7460452
CHST3	0.0356098	1.18E-03	4.7420336	-0.70419	1.7446064
PSCD1	0.0094069	7.25E-05	7.0640516	2.12424	1.736949
CT120	0.0356071	1.18E-03	4.7439263	-0.70156	1.7327604
SLC36A4	0.030328	8.43E-04	4.9946293	-0.35745	1.7260769
JAG2	0.0332569	1.02E-03	4.8521063	-0.55189	1.7215484
Q7Z4Q0	0.0463299	2.02E-03	4.3557477	-1.25318	1.7186647
CNTNAP3	0.0204441	3.43E-04	5.6990173	0.55772	1.7164961
CDCA7	0.0308553	8.77E-04	4.9651331	-0.39744	1.7136706
SIA10	0.0298762	8.07E-04	5.0274076	-0.31318	1.7133813
PRSS12	0.0273673	6.65E-04	5.1759728	-0.11458	1.7127054
GRK6	0.032922	1.00E-03	4.8657046	-0.5332	1.6985076
AURKA	0.0204441	3.41E-04	5.705612	0.56593	1.698263
ETV6	0.0478289	2.14E-03	4.3147979	-1.31268	1.6961516
KIAA1295	0.047647	2.13E-03	4.3181268	-1.30783	1.6826457
KCNB1	0.0366578	1.25E-03	4.972433	-0.62215	1.6823164
TIGD5	0.0308553	8.76E-04	4.9655928	-0.39681	1.6798238
K0186	0.0192917	2.91E-04	5.8355714	0.72642	1.6786995
CEP72	0.0443825	1.86E-03	4.4160875	-1.16596	1.6680822
Q8WY97	0.0447418	1.90E-03	4.4014894	-1.18701	1.6664928
DNAH11	0.0333081	1.03E-03	4.8479523	-0.5576	1.6547698
INGX	0.0382936	1.37E-03	4.6344836	-0.85479	1.6504516
BRCA2	0.0255899	5.55E-04	5.3154981	0.06885	1.6421157
TNFRSF19L	0.0441888	1.81E-03	4.4365073	-1.13656	1.6306574
RASGRF1	0.0396359	1.46E-03	4.5896401	-0.9181	1.621261
O10A1	0.0298712	8.05E-04	5.0290361	-0.31098	1.6128673
Q9H870	0.0158696	1.96E-04	6.167116	1.12459	1.602773
RPS6KA3	0.0433854	1.73E-03	4.4665933	-1.09337	1.579335
LBR	0.0298529	7.95E-04	5.038893	-0.2977	1.5792893
C9orf40	0.0252038	5.37E-04	5.3415798	0.1028	1.575608
ARHGAP11A	0.0247277	5.11E-04	5.3808431	0.15373	1.5623705
CHAF1B	0.0450537	1.92E-03	4.3943653	-1.1973	1.5489745
SLC43A2	0.0273567	6.52E-04	5.1904841	-0.09536	1.5191946
HLA-J	0.0394051	1.44E-03	4.5987741	-0.90518	1.5071017
DEPDC1B	0.0189222	2.77E-04	5.8751076	0.77475	1.5052915
MCM6	0.0119954	1.14E-04	6.6487151	1.67498	1.5025892
EME1	0.0457914	1.98E-03	4.3703273	-1.23206	1.501298
PPARA	0.0445842	1.88E-03	4.4088654	-1.17637	1.497855
EPB41L2	0.0298762	8.13E-04	5.0219483	-0.32054	1.4858477
UB2V1	0.0199364	3.16E-04	5.7669461	0.64199	1.4833798
Q8NF84	0.02253	4.11E-04	5.5531802	0.37445	1.4595182
CHODL	0.0452347	1.94E-03	4.3854613	-1.21016	1.459265
RFWD3	0.0087003	6.10E-05	7.2287276	2.29614	1.4483514
OIP5	0.0266066	6.00E-04	5.2544262	-0.01107	1.4352771
ZBED4	0.029581	7.85E-04	5.0486973	-0.28451	1.4248124
CCNE1	0.0154172	1.88E-04	6.204149	1.16808	1.4239225
C9orf39	0.0273567	6.53E-04	5.1895956	-0.09654	1.4225655
BT2A2	0.03371	1.05E-03	4.8271265	-0.58629	1.4106231
Q9HAL7	0.0335614	1.05E-03	4.832386	-0.57904	1.4066407
MAP4K4	0.0298712	8.03E-04	5.0318166	-0.30723	1.3926398
BRI3	0.0323564	9.66E-04	4.891969	-0.49719	1.3875319
Q9P1I8	0.036111	1.21E-03	4.7244782	-0.72865	1.3870881
CDC42EP1	0.0347013	1.12E-03	4.7844187	-0.64533	1.3813248
MYO9B	0.0311553	8.93E-04	4.9511048	-0.4165	1.3765424
IFNAR2	0.0232277	4.37E-04	5.5038306	0.31171	1.3733116
ECGF1	0.0393558	1.44E-03	4.6005009	-0.90274	1.372256
RCN1	0.0446091	1.88E-03	4.4070733	-1.17896	1.3691649
CD1B	0.0333081	1.02E-03	4.8497329	-0.55515	1.3614516
TROAP	0.0366578	1.25E-03	4.7015987	-0.7606	1.3589076
MTCH1	0.0198534	3.10E-04	5.7817474	0.66026	1.3586227
MGAT4B	0.032783	9.86E-04	4.8770266	-0.51767	1.3384697
ZSWIM4	0.02253	4.12E-04	5.5515028	0.37232	1.3375081
NCK2	0.0252038	5.36E-04	5.3429743	0.10462	1.3363386
NT5C2	0.0373586	1.31E-03	4.6660867	-0.81035	1.3348589
WDR4	0.0242126	4.80E-04	5.4295468	0.21656	1.332603
STK38	0.036383	1.23E-03	4.7153628	-0.74137	1.3324581
TNFAIP2	0.0440007	1.80E-03	4.4405832	-1.1307	1.3319422
GLT25D1	0.0284512	7.20E-04	5.1149128	-0.19579	1.3225482
UBE2C	0.0317726	9.29E-04	4.9214585	-0.45689	1.3055752
CDKL1	0.0443825	1.84E-03	4.4223191	-1.15698	1.2959608
NUDT1	0.0443825	1.85E-03	4.4176007	-1.16378	1.2951416
Q7Z526	0.046983	2.07E-03	4.3404526	-1.27538	1.2887142
CHES1	0.0437266	1.78E-03	4.4476153	-1.1206	1.2799298
TULP3	0.0150274	1.74E-04	6.2708364	1.24588	1.2643004
Q9NXD3	0.042482	1.67E-03	4.4914804	-1.05773	1.2533758
BTBD14A	0.0251817	5.33E-04	5.3478175	0.11091	1.252779
NSUN2	0.0384611	1.38E-03	4.6273487	-0.86484	1.2483787
HLA-J	0.0456782	1.97E-03	4.3737894	-1.22705	1.2443863
Q8N602	0.0451381	1.93E-03	4.3877415	-1.20687	1.2432471
SCML2	0.0442226	1.81E-03	4.4330803	-1.14149	1.22111
SYNE2	0.0364313	1.23E-03	4.7116922	-0.7465	1.1857053
STAC	0.0470257	2.08E-03	4.3352178	-1.28298	1.1636605
DDX39	0.0345883	1.10E-03	4.7932325	-0.63312	1.1559478
LATS2	0.0288542	7.42E-04	5.0919216	-0.22652	1.1551669
ROR1	0.0426051	1.68E-03	4.488352	-1.06221	1.1427368
ALDH5A1	0.0235102	4.54E-04	5.4751082	0.27502	1.1397259
DUSP22	0.0299126	8.16E-04	5.0193101	-0.3241	1.1307627
ARHGAP22	0.0470934	2.10E-03	4.3301471	-1.29035	1.1223399
MSL3L1	0.0350775	1.14E-03	4.7694862	-0.66603	1.1213462
TGFA	0.0189729	2.80E-04	5.8662668	0.76397	1.1179414
ZNF101	0.0291187	7.56E-04	5.0772174	-0.24621	1.1087735
GART	0.0395771	1.45E-03	4.5915297	-0.91542	1.0951064
DERL1	0.0252848	5.40E-04	5.3369586	0.0968	1.0833953
HIST3H2BB	0.0433854	1.74E-03	4.4620004	-1.09995	1.0640671
NRTN	0.0360065	1.21E-03	4.7284198	-0.72316	1.0519592
PHF19	0.0372802	1.29E-03	4.6795585	-0.79146	1.043886
SRPK1	0.0435949	1.77E-03	4.4512198	-1.11542	1.0379124
PLCXD1	0.0418846	1.62E-03	4.5142687	-1.02519	1.0110424
MKL2	0.0493376	2.24E-03	-4.2839752	-1.35762	-1.0057695
Q8N3D7	0.0308553	8.77E-04	-4.9649655	-0.39766	-1.0079876
Q9H6K5	0.0392022	1.43E-03	-4.6058051	-0.89524	-1.0121612
HDHD2	0.01996	3.24E-04	-5.7473924	0.6178	-1.0293444
HMGCL	0.0387005	1.40E-03	-4.6184508	-0.87739	-1.0294365
Q68DA7	0.0238373	4.65E-04	-5.4556203	0.25005	-1.034439
PKNOX2	0.0378657	1.34E-03	-4.6519814	-0.83017	-1.0371872
MEIS3	0.0248623	5.20E-04	-5.3663981	0.13502	-1.0376877
NDUFV2	0.0283766	7.15E-04	-5.1193914	-0.18981	-1.039586
AGGF1	0.0257155	5.61E-04	-5.3073643	0.05824	-1.0500228
C9orf7	0.0443825	1.86E-03	-4.415668	-1.16657	-1.0522921
Q8NAI0	0.0493376	2.24E-03	-4.2833491	-1.35853	-1.0618614
Q8NCT9	0.041868	1.62E-03	-4.5154756	-1.02347	-1.0660975
ST7	0.0398138	1.47E-03	-4.5848777	-0.92484	-1.0661432
MTL5	0.0242126	4.81E-04	-5.4281908	0.21482	-1.0772129
IL13RA1	0.0272296	6.29E-04	-5.2181865	-0.05876	-1.0794607
TARBP2	0.0320138	9.50E-04	-4.9050165	-0.47934	-1.0837126
CDK7	0.0271167	6.23E-04	-5.2255853	-0.04901	-1.0947812
UCHL3	0.0475903	2.13E-03	-4.3197796	-1.30543	-1.0957439
BTF3L3	0.0283766	7.12E-04	-5.122669	-0.18544	-1.0997329
BAI2	0.0283766	7.16E-04	-5.1190111	-0.19032	-1.1190349
GPR135	0.0205877	3.48E-04	-5.6892943	0.5456	-1.1258602
SPATA13	0.0350775	1.15E-03	-4.7651532	-0.67205	-1.1262337
NGLY1	0.03929	1.43E-03	-4.6033591	-0.8987	-1.128761
GPR77	0.0486089	2.19E-03	-4.3008481	-1.333	-1.1315584
RIBC1	0.0478844	2.15E-03	-4.3133343	-1.31481	-1.1319247
SMYD3	0.030328	8.38E-04	-4.9986599	-0.352	-1.1328706
ARR3	0.0413759	1.56E-03	-4.5403994	-0.98796	-1.1433184
NPEPPS	0.0306028	8.62E-04	-4.9777566	-0.38031	-1.1458297
C1orf25	0.0364312	1.23E-03	-4.7125927	-0.74524	-1.1489039
BIK	0.0242715	4.84E-04	-5.4229697	0.2081	-1.1498391
FYTTD1	0.0341414	1.07E-03	-4.8128184	-0.60604	-1.1549194
BTF3	0.0418951	1.63E-03	-4.5097585	-1.03162	-1.155197
Q7Z3B0	0.0199364	3.22E-04	-5.7507004	0.6219	-1.1579507
SNX14	0.041868	1.61E-03	-4.5166933	-1.02173	-1.1582237
THTPA	0.0146532	1.61E-04	-6.3385183	1.32421	-1.1593057
Q6UXZ8	0.0279099	6.86E-04	-5.1514497	-0.14712	-1.1679196
P25A	0.0317726	9.35E-04	-4.9162952	-0.46393	-1.169201
Q9NVL2	0.0427557	1.69E-03	-4.4843235	-1.06797	-1.1738966
Q8N646	0.0394202	1.44E-03	-4.8554797	-0.76759	-1.1755814
INSR	0.0372802	1.30E-03	-4.6749624	-0.7979	-1.176556
Q8NHH3	0.0297671	7.92E-04	-5.0422603	-0.29317	-1.2030971
MLLT2	0.0298712	8.02E-04	-5.0322759	-0.30661	-1.2057103
Q8WYG5	0.0443825	1.84E-03	-4.4213575	-1.15837	-1.2069943
YEATS4	0.0497055	2.28E-03	-4.2730579	-1.37357	-1.2229786
ADCY6	0.0305857	8.57E-04	-4.9824255	-0.37398	-1.2258968
ZNF608	0.0442599	1.82E-03	-4.4290399	-1.14731	-1.2473096
TYRP1	0.0208535	3.61E-04	-5.6576277	0.50603	-1.2582715
NDUFAF1	0.021113	3.68E-04	-5.6432609	0.48803	-1.261468
SERPINA4	0.0254014	5.47E-04	-5.3272927	0.08422	-1.2640089
IQCD	0.0433854	1.73E-03	-4.4673414	-1.09229	-1.267315
RABL2B	0.0443825	1.86E-03	-4.4164982	-1.16537	-1.2725945
C14orf171	0.0350775	1.14E-03	-4.7675168	-0.66877	-1.2748338
PTER	0.0302261	8.30E-04	-5.0062477	-0.34174	-1.2794332
ZNF66	0.0387862	1.41E-03	-4.6160168	-0.88082	-1.2866834
CSNK1A1	0.03863	1.40E-03	-4.6208026	-0.87407	-1.2913975
Q9P192	0.0435949	1.77E-03	-4.4513587	-1.11522	-1.2928633
SCRN2	0.0245248	4.99E-04	-5.40011	0.17863	-1.2940361
SERPINB6	0.042441	1.66E-03	-4.4948883	-1.05286	-1.3017266
Q8N7H4	0.0273567	6.53E-04	-5.1896641	-0.09644	-1.3018102
ZNF513	0.0492235	2.22E-03	-4.2893318	-1.3498	-1.3141331
ARMCX3	0.0395771	1.45E-03	-4.5920414	-0.9147	-1.3144102
PIGN	0.0443825	1.86E-03	-4.4171226	-1.16447	-1.3259507
CCNDBP1	0.0205972	3.49E-04	-5.6869194	0.54263	-1.3270395
C6orf103	0.032783	9.89E-04	-4.8750994	-0.52031	-1.3280078
RCOR3	0.041868	1.61E-03	-4.519534	-1.01768	-1.3296511
SLC25A14	0.0279597	6.89E-04	-5.1478316	-0.15193	-1.3373201
Q8WTV9	0.0442599	1.82E-03	-4.4292668	-1.14698	-1.3486363
WBP1	0.046983	2.07E-03	-4.3393802	-1.27693	-1.3502992
VEZA	0.0461099	2.01E-03	-4.3610644	-1.24547	-1.3520934
GRK4	0.0266066	6.04E-04	-5.2501713	-0.01666	-1.3557713
LPGAT1	0.0356022	1.18E-03	-4.7449481	-0.70013	-1.3606614
COMMD3	0.0332203	1.02E-03	-4.853932	-0.54938	-1.3637805
IGBP1	0.0404002	1.50E-03	-4.5685564	-0.94797	-1.3656235
HIP1	0.03371	1.05E-03	-4.8279626	-0.58514	-1.3684105
RASA1	0.0302677	8.33E-04	-5.0035325	-0.34541	-1.3711511
Q8N979	0.0399029	1.48E-03	-4.579918	-0.93186	-1.3726295
OI106	0.0291241	7.59E-04	-5.0738191	-0.25077	-1.3802583
ZNF516	0.0268285	6.13E-04	-5.2380712	-0.03257	-1.3807983
IBTK	0.0238069	4.62E-04	-5.4610015	0.25695	-1.3841092
Q8N601	0.0298762	8.12E-04	-5.0228252	-0.31936	-1.3935219
Q9UF96	0.0071139	4.25E-05	-7.5822876	2.65375	-1.3969211
LMX1B	0.0540617	2.73E-03	-4.6373353	-1.24786	-1.3983235
ZNF311	0.0420881	1.64E-03	-4.5046678	-1.03889	-1.3989877
FBXO15	0.032783	9.89E-04	-4.8749802	-0.52047	-1.4005799
C14orf79	0.0265543	5.94E-04	-5.26315	0.00038	-1.4023032
WFS1	0.0372802	1.30E-03	-4.6705225	-0.80413	-1.410671
GSTM2	0.0068418	3.86E-05	-7.6785392	2.74847	-1.4188994
Q8N8B6	0.0317726	9.30E-04	-4.9209362	-0.4576	-1.4200712
Q8N9Z1	0.0356886	1.19E-03	-4.7376652	-0.71027	-1.4252571
DCI	0.0451381	1.93E-03	-4.3891495	-1.20483	-1.4256036
C1orf48	0.0465034	2.04E-03	-4.3517172	-1.25903	-1.4264388
ATP5G2	0.0240153	4.72E-04	-5.4428626	0.23368	-1.4286338
Q96LU1	0.0456782	1.97E-03	-4.3740412	-1.22668	-1.4301024
APBB2	0.0270197	6.19E-04	-5.2311616	-0.04167	-1.4304871
U338	0.0159467	2.01E-04	-6.1455905	1.09923	-1.4360856
CPD	0.041868	1.61E-03	-4.5190985	-1.0183	-1.4364797
ZNF219	0.0344771	1.10E-03	-4.7978225	-0.62677	-1.4389954
ARMCX2	0.0470934	2.10E-03	-4.3296071	-1.29113	-1.4460154
PRKAG1	0.0282038	7.00E-04	-5.1359873	-0.16769	-1.4528692
C5orf3	0.0333979	1.04E-03	-4.8379192	-0.57142	-1.4577681
CCNH	0.0418951	1.63E-03	-4.5088326	-1.03295	-1.4619932
C20orf178	0.0173322	2.26E-04	-6.0459117	0.98089	-1.4664374
RUNDC1	0.0384611	1.38E-03	-4.6276239	-0.86445	-1.4718011
RGL2	0.0199364	3.22E-04	-5.7529245	0.62465	-1.4743848
Q96LV1	0.0161505	2.06E-04	-6.1244103	1.0742	-1.4744189
VIPR1	0.0247577	5.14E-04	-5.3767314	0.1484	-1.4783733
OR7G1	0.0083204	5.49E-05	-7.3307673	2.40093	-1.4809801
MYO5C	0.0443825	1.86E-03	-4.4163512	-1.16558	-1.4839454
Q99993	0.0259441	5.71E-04	-5.292901	0.03934	-1.484402
MPP7	0.0256556	5.58E-04	-5.3119974	0.06428	-1.4850246
GLT28D1	0.0204441	3.42E-04	-5.7029963	0.56267	-1.4912758
C20orf125	0.0417266	1.59E-03	-4.5279138	-1.00574	-1.4921202
Q6PF14	0.0199364	3.21E-04	-5.7555275	0.62787	-1.5111446
C9orf64	0.0338123	1.06E-03	-4.8229271	-0.59208	-1.5156986
Q8N7G2	0.0446852	1.89E-03	-4.4043115	-1.18294	-1.51753
GJE1	0.0154172	1.89E-04	-6.2012908	1.16473	-1.5217887
THAP4	0.0181866	2.49E-04	-5.965331	0.88417	-1.5230357
TDE2L	0.0492808	2.23E-03	-4.2867163	-1.35362	-1.5244407
TNFRSF10C	0.0245147	4.96E-04	-5.4042846	0.18401	-1.5265369
GNA14	0.0288267	7.34E-04	-5.0994819	-0.2164	-1.5291076
GGPS1	0.0294736	7.80E-04	-5.0533496	-0.27825	-1.529932
SFRS6	0.0471678	2.11E-03	-4.3278436	-1.2937	-1.5307683
CTAGE5	0.0087301	6.23E-05	-7.2085596	2.27527	-1.5349556
OMA1	0.0220234	3.97E-04	-5.5818944	0.41079	-1.5350736
CPEB2	0.0092773	6.98E-05	-7.1001993	2.16227	-1.5369267
LMLN	0.0379636	1.34E-03	-4.6489916	-0.83437	-1.5461362
BTF3L2	0.019091	2.86E-04	-5.8503997	0.74458	-1.5475216
BNIP3L	0.0329346	1.00E-03	-4.8630663	-0.53683	-1.5477282
PTP4A2	0.0265035	5.92E-04	-5.2660812	0.00423	-1.5510928
ZDH21	0.0346137	1.11E-03	-4.789144	-0.63878	-1.5544016
ZNF281	0.0345883	1.10E-03	-4.7925581	-0.63405	-1.5558606
CYP21A2	0.0252038	5.37E-04	-5.3409977	0.10205	-1.5619752
O15546	0.0189222	2.78E-04	-5.8733589	0.77262	-1.568829
TMP21	0.0273567	6.57E-04	-5.1847143	-0.103	-1.571343
ZNF587	0.0350775	1.15E-03	-4.7655382	-0.67151	-1.5739357
SLC35A3	0.0437355	1.78E-03	-4.4467437	-1.12185	-1.5834125
IL1RN	0.0404676	1.51E-03	-4.566551	-0.95081	-1.5854605
KIAA1407	0.0245147	4.97E-04	-5.402621	0.18187	-1.5952911
ANKRA2	0.0401018	1.49E-03	-4.5755192	-0.9381	-1.5974519
SKP1	0.030328	8.43E-04	-4.9949565	-0.35701	-1.6024517
APH1B	0.0288267	7.35E-04	-5.0991786	-0.21681	-1.6033447
Q96S36	0.032783	9.88E-04	-4.8754672	-0.51981	-1.6080846
BBS4	0.0208535	3.61E-04	-5.6588152	0.50752	-1.6081306
CXorf43	0.030328	8.39E-04	-4.9983162	-0.35246	-1.610773
PCM1	0.041868	1.60E-03	-4.521931	-1.01426	-1.621367
MRPS36	0.0499882	2.30E-03	-4.2659326	-1.38399	-1.6285517
NKX3-1	0.0333735	1.03E-03	-4.8442814	-0.56266	-1.6299037
PCM1	0.0076328	4.75E-05	-7.4721041	2.54395	-1.6300272
STK36	0.0364312	1.23E-03	-4.7133939	-0.74412	-1.631828
CASP6	0.0194757	2.97E-04	-5.8175182	0.70428	-1.6338729
AGA	0.0273784	6.68E-04	-5.1721783	-0.11961	-1.6343091
Q6P5R2	0.0150274	1.72E-04	-6.2808473	1.25751	-1.6382069
PIGX	0.0119954	1.14E-04	-6.6497223	1.6761	-1.6392342
PEX7	0.0343857	1.09E-03	-4.8036523	-0.6187	-1.6423644
C14orf11	0.0344638	1.10E-03	-4.7990723	-0.62504	-1.6492816
TCEAL3	0.0067321	3.71E-05	-7.717456	2.78646	-1.6516259
PCP2	0.0058784	2.37E-05	-8.183544	3.22782	-1.6517073
KRTHA7	0.0328746	9.98E-04	-5.5828378	-0.2345	-1.6661735
GALNT10	0.0424078	1.66E-03	-4.4962064	-1.05098	-1.6677698
SESN1	0.034933	1.13E-03	-4.776662	-0.65608	-1.6763689
Q9P223	0.0198303	3.07E-04	-5.7923464	0.67332	-1.6829152
EPB41L4A	0.0470257	2.08E-03	-4.3358287	-1.28209	-1.6845799
Q96KV2	0.0432843	1.72E-03	-4.4718013	-1.0859	-1.6876924
SLC38A1	0.02253	4.10E-04	-5.5564258	0.37856	-1.7018004
EF1A1	0.0252038	5.36E-04	-5.3423597	0.10382	-1.7045011
ENH3	0.0288542	7.40E-04	-5.0930883	-0.22496	-1.7052505
CLDN12	0.0325259	9.76E-04	-4.8849646	-0.50679	-1.7101323
Y0232	0.02253	4.11E-04	-5.5542838	0.37585	-1.7130008
ELL2	0.0470934	2.09E-03	-4.3315293	-1.28834	-1.715779
Q9BWC8	0.0432454	1.72E-03	-4.4731906	-1.08391	-1.7164018
ZNF44	0.0300364	8.22E-04	-5.0132995	-0.33221	-1.7201508
C11orf1	0.0345883	1.10E-03	-4.7926585	-0.63391	-1.7251207
SRP9	0.0433854	1.74E-03	-4.4623996	-1.09938	-1.7254415
SUOX	0.0271041	6.22E-04	-5.2273438	-0.04669	-1.7271732
NT5C2L1	0.036708	1.25E-03	-4.6990151	-0.76422	-1.7322833
ZNF626	0.0227536	4.18E-04	-5.5399509	0.35767	-1.7344142
ZNF100	0.0198303	3.07E-04	-5.7914938	0.67227	-1.7376353
SCNN1A	0.0381494	1.36E-03	-4.6425388	-0.84345	-1.7468363
Q9NRW6	0.0372802	1.30E-03	-4.6727792	-0.80096	-1.7551522
HGD	0.0288542	7.42E-04	-5.0913171	-0.22733	-1.7578259
IPYR2	0.0283766	7.15E-04	-5.1197069	-0.18939	-1.7670894
AQP11	0.0353104	1.16E-03	-4.7584133	-0.68141	-1.7694591
Q8N9U2	0.030328	8.42E-04	-4.9956874	-0.35602	-1.7716559
SFXN5	0.0094069	7.26E-05	-7.063035	2.12317	-1.7723513
RAB3IP	0.0217729	3.90E-04	-5.596141	0.42877	-1.7769867
CYP21A2	0.0233161	4.42E-04	-5.4957228	0.30136	-1.7777822
K1472	0.0063294	3.03E-05	-7.924163	2.98526	-1.7782665
SETBP1	0.0442226	1.81E-03	-4.4334509	-1.14096	-1.7870551
HSD17B4	0.0182802	2.57E-04	-5.9385017	0.85176	-1.7897387
ZNF223	0.0379636	1.34E-03	-4.6483964	-0.83521	-1.7923943
PGBD1	0.03863	1.40E-03	-4.6206052	-0.87435	-1.7951179
PNPLA4	0.0245965	5.02E-04	-5.3948786	0.17187	-1.8005435
EPOR	0.0342041	1.08E-03	-4.8095126	-0.6106	-1.8060885
RAPGEF3	0.0443825	1.85E-03	-4.4179769	-1.16324	-1.8088387
P78389	0.018503	2.62E-04	-5.9234427	0.83352	-1.8097661
ULK4	0.0229846	4.27E-04	-5.5228733	0.33596	-1.8154789
NP_997209.1	0.0358554	1.20E-03	-4.7333275	-0.71632	-1.8168788
FGD6	0.0266066	6.00E-04	-5.2556224	-0.0095	-1.8200166
C20orf23	0.0217729	3.90E-04	-5.595593	0.42808	-1.8202159
ARMC2	0.029581	7.85E-04	-5.0482087	-0.28517	-1.8215401
Q9NV11	0.0194417	2.96E-04	-5.8221756	0.71	-1.8244648
WBSCR14	0.0450731	1.92E-03	-4.3914264	-1.20154	-1.8254242
Q9H066	0.0333735	1.03E-03	-4.8417297	-0.56617	-1.8259083
EPHA5	0.0495622	2.26E-03	-4.2782553	-1.36597	-1.8266985
BCKDHA	0.0409887	1.54E-03	-4.5517287	-0.97186	-1.8289934
TIPARP	0.0248321	5.16E-04	-5.3727975	0.14331	-1.8345653
DOK1	0.0457914	1.98E-03	-4.3702605	-1.23215	-1.8355132
TNRC9	0.0207347	3.53E-04	-5.6774687	0.53084	-1.8474278
Q6ZV23	0.0311578	8.94E-04	-4.9499578	-0.41806	-1.8493263
SLC4A7	0.0497889	2.28E-03	-4.2706192	-1.37714	-1.8637762
L3MBTL	0.0279099	6.87E-04	-5.1508806	-0.14788	-1.8663038
KBTBD10	0.0248623	5.22E-04	-5.3643975	0.13243	-1.8688379
RABL5	0.0181555	2.46E-04	-5.9744852	0.89521	-1.8699937
Q5T9K3	0.042786	1.69E-03	-4.4830677	-1.06977	-1.8712629
SELT	0.0433854	1.75E-03	-4.4607958	-1.10168	-1.8738647
Q9ULA9	0.0452559	1.94E-03	-4.3844459	-1.21163	-1.8815428
FRS2	0.0470934	2.09E-03	-4.3316422	-1.28817	-1.8855745
CYP4B1	0.0201848	3.32E-04	-5.7275149	0.59315	-1.886443
PTPRT	0.0372802	1.29E-03	-4.6774775	-0.79437	-1.9181041
BBS5	0.0099909	8.04E-05	-6.9668673	2.02115	-1.922201
Q9NRW6	0.0343928	1.09E-03	-4.8025305	-0.62026	-1.9347576
Y0040	0.04156	1.58E-03	-4.5338576	-0.99727	-1.9420336
FBXO4	0.0273673	6.66E-04	-5.1743658	-0.11671	-1.9446012
Q9NWZ4	0.019791	3.05E-04	-5.7977713	0.68	-1.9449249
KCTD3	0.0381494	1.36E-03	-4.6399975	-0.84702	-1.9514105
PHYHD1	0.0112832	9.67E-05	-6.7959396	1.83685	-1.9602459
FCN2	0.0068527	4.01E-05	-7.6406968	2.71136	-1.9611033
UGCG	0.0094069	7.21E-05	-7.0690235	2.12948	-1.9621305
CADPS2	0.0112832	9.87E-05	-6.7771867	1.81639	-1.9629206
Q8IWA3	0.0356295	1.19E-03	-4.739796	-0.70731	-1.9633322
WDR31	0.0112832	9.77E-05	-6.7861738	1.8262	-1.966473
Q8N9A9	0.0455552	1.96E-03	-4.3784185	-1.22035	-1.9676229
TTC8	0.0119954	1.17E-04	-6.6219785	1.64527	-1.9713778
TSNAX	0.0112832	9.88E-05	-6.7765015	1.81564	-1.9805701
LZTFL1	0.0243223	4.87E-04	-5.4180321	0.20174	-1.9894223
CCDC11	0.0115965	1.05E-04	-6.7216505	1.75553	-1.9919389
TP53AP1	0.0189222	2.78E-04	-5.8741396	0.77357	-1.9962785
DNAH14	0.0158696	1.97E-04	-6.1648359	1.12191	-1.9984516
RBBP8	0.0433854	1.75E-03	-4.4601876	-1.10255	-2.00589
LGALS8	0.0339712	1.07E-03	-4.8174966	-0.59958	-2.006675
CX3CR1	0.0250593	5.28E-04	-5.354726	0.11988	-2.010883
NEIL1	0.0187613	2.68E-04	-5.9035973	0.80943	-2.0148012
PEX11A	0.0406211	1.51E-03	-4.5630173	-0.95583	-2.0155136
AS3MT	0.0273567	6.54E-04	-5.1888145	-0.09757	-2.0253473
PRDX3	0.0119954	1.14E-04	-6.6478442	1.67401	-2.0310308
Q9NQC8	0.0060974	2.68E-05	-8.0519151	3.10567	-2.036835
RABL3	0.0325259	9.75E-04	-4.8851727	-0.5065	-2.0444193
SIAH2	0.0298762	8.09E-04	-5.0258077	-0.31533	-2.0467735
BUCS1	0.0076085	4.70E-05	-7.4818375	2.55371	-2.0486589
LASS6	0.0181866	2.50E-04	-5.9628325	0.88116	-2.053967
MAP3K1	0.0288542	7.41E-04	-5.0926817	-0.2255	-2.0555721
RHOB	0.0080413	5.19E-05	-7.3850213	2.45612	-2.0638551
SH2D4A	0.0372802	1.28E-03	-4.6833222	-0.78618	-2.0652065
FUT8	0.0272984	6.35E-04	-5.2107027	-0.06864	-2.0672937
PLCL1	0.027344	6.45E-04	-5.198489	-0.08477	-2.0681988
LRRC17	0.0288542	7.42E-04	-5.0915738	-0.22698	-2.0711744
KCNK6	0.0469744	2.07E-03	-4.3412821	-1.27417	-2.0712919
LRIG1	0.0161958	2.08E-04	-6.1164896	1.06483	-2.0764278
PON2	0.0381494	1.35E-03	-4.64338	-0.84226	-2.0847116
Q86WS2	0.0308553	8.77E-04	-4.9649412	-0.3977	-2.0911773
Q9HC19	0.0311909	8.98E-04	-4.9469929	-0.42209	-2.0916766
LAF4	0.0091693	6.81E-05	-7.122776	2.18593	-2.0929447
RAGE	0.018831	2.71E-04	-5.8942198	0.79803	-2.1036362
ESPN	0.043643	1.77E-03	-4.4497052	-1.1176	-2.1055324
C1QTNF3	0.0213742	3.76E-04	-5.6256242	0.46589	-2.1104028
GJB1	0.0317726	9.35E-04	-4.9166162	-0.46349	-2.1109904
ROPN1L	0.030328	8.41E-04	-4.9965399	-0.35487	-2.1232466
LASS4	0.0273567	6.58E-04	-5.18327	-0.10491	-2.1256384
CTBS	0.0039774	1.20E-05	-8.9225862	3.87922	-2.1296185
Q8IW73	0.0298762	8.10E-04	-5.025177	-0.31618	-2.13982
RAB27B	0.0220234	3.98E-04	-5.5799679	0.40835	-2.1458712
ZMAT1	0.0128626	1.31E-04	-6.5229554	1.53437	-2.1488844
SEHX	0.0433854	1.75E-03	-4.4590521	-1.10418	-2.1648079
SALL2	0.0273673	6.66E-04	-5.1738908	-0.11734	-2.1673949
ZNF395	0.005534	2.04E-05	-8.3395565	3.37013	-2.1815323
C2orf15	0.0384611	1.38E-03	-4.6293841	-0.86197	-2.1882679
C21orf13	0.0121271	1.21E-04	-6.5941443	1.61423	-2.2011308
TRO	0.0233592	4.45E-04	-5.4898994	0.29393	-2.2156079
HNRPH2	0.0372802	1.29E-03	-4.6807365	-0.78981	-2.2182701
GSTM4	0.0293651	7.76E-04	-5.0574442	-0.27275	-2.2266682
C10orf68	0.0305857	8.53E-04	-4.9857173	-0.36952	-2.2324515
EFHC1	0.0245147	4.97E-04	-5.4020483	0.18113	-2.2394833
C19orf32	0.0133317	1.40E-04	-6.462533	1.46605	-2.2400825
TCEAL1	0.0273673	6.66E-04	-5.1737994	-0.11746	-2.2467441
SLC25A21	0.0492808	2.23E-03	-4.286785	-1.35352	-2.2577208
TRAF5	0.0364901	1.24E-03	-4.7078239	-0.7519	-2.2664554
TTC10	0.0042668	1.33E-05	-8.8128593	3.78606	-2.2762295
RBKS	0.0115782	1.03E-04	-6.7339075	1.769	-2.282678
PTK6	0.018855	2.73E-04	-5.888367	0.79091	-2.2846778
JMJD2B	0.041592	1.58E-03	-4.5325178	-0.99918	-2.293243
AR	0.018033	2.44E-04	-5.9827558	0.90517	-2.3039779
Q9H8K0	0.0320138	9.51E-04	-4.9040861	-0.48061	-2.3110964
MGAT4A	0.0150274	1.73E-04	-6.2755336	1.25134	-2.313202
NUDT12	0.0155619	1.91E-04	-6.1903308	1.15187	-2.3151508
CSAD	0.0293651	7.71E-04	-5.0619904	-0.26664	-2.3394972
BCAS4	0.0253527	5.45E-04	-5.3303882	0.08825	-2.3457295
CA14	0.0417511	1.59E-03	-4.5266419	-1.00755	-2.3525278
DIXDC1	0.0152656	1.84E-04	-6.2215911	1.18849	-2.356703
GPD1L	0.0078743	5.03E-05	-7.4156656	2.48713	-2.378469
PDCD4	0.0288267	7.35E-04	-5.098228	-0.21808	-2.386131
Q969I3	0.0418951	1.63E-03	-4.5104282	-1.03067	-2.3970335
RALGPS2	0.0119954	1.17E-04	-6.6244038	1.64797	-2.4105834
TM4SF13	0.019026	2.83E-04	-5.8573723	0.7531	-2.422747
STARD10	0.0204441	3.40E-04	-5.7075774	0.56837	-2.4258945
SLC7A13	0.018194	2.54E-04	-6.4044913	0.98948	-2.4284069
RNASE4	0.0329253	1.00E-03	-4.8646136	-0.5347	-2.4316843
RIBC1	0.0050257	1.69E-05	-8.5460744	3.55449	-2.4365732
APBA2BP	0.0076085	4.67E-05	-7.4878322	2.55971	-2.437439
Q9H5Q7	0.0065205	3.43E-05	-7.7977269	2.86425	-2.4465021
RAB17	0.0306028	8.61E-04	-4.9785435	-0.37924	-2.4521108
Q8IW96	0.0199364	3.18E-04	-5.7608859	0.6345	-2.4527714
DDO	0.0264785	5.90E-04	-5.2682622	0.00709	-2.4711699
LETM2	0.0132591	1.38E-04	-6.4758793	1.48118	-2.4757401
C20orf26	0.0064015	3.32E-05	-7.831437	2.89669	-2.4901946
DYX1C1	0.0150274	1.76E-04	-6.2623976	1.23607	-2.4914407
RAB30	0.0366578	1.25E-03	-4.700904	-0.76157	-2.5032692
HHAT	0.0100199	8.15E-05	-6.954573	2.00803	-2.5179846
C10orf56	0.0271458	6.25E-04	-5.2227236	-0.05278	-2.5250922
ABCC13	0.0323164	9.62E-04	-4.8951152	-0.49289	-2.5391972
EFHC2	0.0418951	1.63E-03	-4.5089	-1.03285	-2.5447988
GLS2	0.0068527	3.93E-05	-7.6601603	2.73047	-2.5694472
HNMT	0.0121271	1.20E-04	-6.5963395	1.61668	-2.5712433
BMP4	0.0395771	1.45E-03	-4.5916089	-0.91531	-2.5735123
SEC15L1	0.0063294	3.20E-05	-7.8683031	2.93203	-2.6043373
Q8NAY5	0.0212134	3.70E-04	-5.6374862	0.48078	-2.6073512
ENPP3	0.0187613	2.69E-04	-5.9021288	0.80765	-2.6143595
C3orf18	0.0145848	1.60E-04	-6.3459159	1.33273	-2.6310787
SERHL	0.0310174	8.85E-04	-4.9577115	-0.40752	-2.6338
CLGN	0.0018566	3.32E-06	-10.4868766	5.08633	-2.635405
PECI	0.028127	6.95E-04	-5.1410574	-0.16094	-2.6406252
SERHL	0.019234	2.89E-04	-5.8414568	0.73363	-2.6626738
EPS8L1	0.0229473	4.25E-04	-5.5277552	0.34217	-2.6886539
TPBG	0.0134205	1.41E-04	-6.453154	1.45539	-2.6909512
FMOD	0.03371	1.06E-03	-4.8261549	-0.58763	-2.6999408
MCP	0.0204441	3.40E-04	-5.7079808	0.56888	-2.7011184
C8A	0.0065205	3.50E-05	-7.7773445	2.84457	-2.7249257
SH3BGRL	0.0025951	6.14E-06	-9.7150828	4.51778	-2.7390017
Q14922	0.0350775	1.14E-03	-4.7665221	-0.67015	-2.7534662
SLC1A2	0.0493977	2.25E-03	-4.2818568	-1.36071	-2.7700666
CAPN9	0.0166484	2.15E-04	-6.0875084	1.03045	-2.7719279
MDH1B	0.0267518	6.09E-04	-5.2431133	-0.02594	-2.775552
MMP17	0.0329346	1.01E-03	-4.8623783	-0.53777	-2.8000421
MAOA	0.0350775	1.14E-03	-4.771016	-0.66391	-2.8063687
LRRC6	0.0059137	2.45E-05	-8.1450879	3.19234	-2.8097372
FBXO36	0.001155	1.25E-06	-11.8329349	5.96816	-2.8258918
UMOD	0.0466418	2.05E-03	-4.3482874	-1.264	-2.8451662
SELENBP1	0.0083499	5.58E-05	-7.3152007	2.38503	-2.8499937
SMARCA1	0.035506	1.17E-03	-4.7496023	-0.69366	-2.8712254
DIO1	0.0121271	1.20E-04	-6.5966557	1.61704	-2.8715848
RABEP1	0.018194	2.53E-04	-5.9509061	0.86676	-2.8818162
HPN	0.0205764	3.47E-04	-5.6917455	0.54865	-2.8988673
GLUL	0.0067321	3.71E-05	-7.7196117	2.78856	-2.9029552
SLC2A10	0.0318212	9.43E-04	-4.9106932	-0.47158	-2.933033
RAD51L1	0.035506	1.17E-03	-4.7505752	-0.69231	-2.9556573
SEMA3C	0.0177352	2.36E-04	-6.0098115	0.93768	-2.9729344
JAK2	0.0021584	4.45E-06	-10.1126383	4.81685	-2.9741955
VIPR2	0.0057513	2.29E-05	-8.217668	3.25918	-2.975175
EVL	0.0173322	2.27E-04	-6.0431067	0.97754	-2.9778487
Q9H6H6	0.018855	2.72E-04	-5.8903314	0.7933	-3.0178044
PXMP4	0.0406385	1.52E-03	-4.5619059	-0.9574	-3.0341045
DIO1	0.0063294	3.18E-05	-7.8740817	2.93755	-3.0473931
C2orf23	0.0413104	1.56E-03	-4.5432703	-0.98388	-3.0560146
BTG2	0.0203049	3.35E-04	-5.7188339	0.58237	-3.073787
DNAH7	0.0029564	7.60E-06	-9.4569546	4.31619	-3.0874123
CHAD	0.0215335	3.80E-04	-5.6177123	0.45594	-3.0921876
MYB	0.0121818	1.22E-04	-6.5826486	1.60138	-3.0990807
ENPP1	0.0158971	2.00E-04	-6.1526932	1.1076	-3.1144883
CROT	0.0059666	2.57E-05	-8.0949023	3.14578	-3.1367933
Q9H5Q7	0.0120176	1.18E-04	-6.6136243	1.63596	-3.1398627
C14orf25	0.0248623	5.22E-04	-5.3640281	0.13195	-3.1404702
CRIP1	0.0470366	2.09E-03	-4.3343969	-1.28417	-3.1525234
C10orf79	0.0071139	4.24E-05	-7.5855117	2.65694	-3.1689374
NEK11	0.0012893	1.55E-06	-11.5195468	5.77429	-3.1751329
GFRA1	0.0091552	6.76E-05	-7.1304104	2.19392	-3.1785308
RAB26	0.0150274	1.73E-04	-6.2781127	1.25434	-3.1831186
SYTL2	0.0065205	3.46E-05	-7.7885831	2.85543	-3.2134421
C14orf45	0.0050257	1.69E-05	-8.5468416	3.55516	-3.2282982
ANKRD21	0.0199364	3.19E-04	-6.1859326	0.76291	-3.2509871
DCDC1	0.0024399	5.67E-06	-11.0728879	4.56357	-3.2630742
Q6ZV65	0.0051923	1.85E-05	-8.4453033	3.4651	-3.2643485
RASEF	0.0204441	3.42E-04	-5.7021484	0.56162	-3.2659985
CYB5	0.0052131	1.88E-05	-8.4284333	3.45003	-3.2913975
UGDH	0.028996	7.51E-04	-5.0826741	-0.2389	-3.3015278
VIPR2	0.0323564	9.66E-04	-4.8925192	-0.49644	-3.3061982
MSMB	0.041868	1.61E-03	-4.5197418	-1.01738	-3.3068826
ASAH1	0.0068795	4.05E-05	-7.6297111	2.70056	-3.3271897
NOSTRIN	0.0006321	3.15E-07	-13.9818371	7.13744	-3.3298569
STH	0.0023723	5.31E-06	-9.891592	4.65224	-3.3385167
ACMSD	0.0015444	2.08E-06	-11.1122394	5.51225	-3.3433762
TM4SF15	0.0083179	5.45E-05	-7.3371844	2.40748	-3.3467655
STEAP2	0.0130976	1.35E-04	-7.0421294	1.6139	-3.3542587
ETNK2	0.0375004	1.32E-03	-4.6620813	-0.81598	-3.3570482
VIPR2	0.0398251	1.47E-03	-4.8397941	-0.78726	-3.3575589
C9orf150	0.0143389	1.55E-04	-6.3719869	1.3627	-3.3627662
SFRS6	0.0056475	2.11E-05	-8.3027037	3.33675	-3.369023
HOXB2	0.0153357	1.86E-04	-6.2117274	1.17695	-3.3879226
NTN4	0.0333735	1.03E-03	-4.8426009	-0.56497	-3.3956779
C1orf21	0.0112832	9.80E-05	-6.7836575	1.82346	-3.4167044
GSTO2	0.0259441	5.70E-04	-5.2942562	0.04112	-3.4217945
COL4A5	0.0119333	1.10E-04	-6.675018	1.70411	-3.4263518
ESR1	0.0149469	1.67E-04	-6.3078055	1.28875	-3.4348699
ABCC13	0.0372802	1.29E-03	-5.9250852	-0.35734	-3.4710361
GDF15	0.0153224	1.86E-04	-6.2154218	1.18127	-3.4812576
EFA6R	0.0100933	8.31E-05	-6.9358933	1.98804	-3.5177837
C9orf68	0.0016673	2.63E-06	-10.7957805	5.30041	-3.5706556
Q5TAP5	0.0018566	3.39E-06	-10.461425	5.06836	-3.5972949
LRG1	0.0059666	2.57E-05	-8.0945237	3.14542	-3.6022912
RORC	0.0056475	2.13E-05	-8.2940162	3.32887	-3.6100191
XBP1	0.0008407	7.67E-07	-12.5529136	6.38961	-3.6127044
CYBRD1	0.0081804	5.33E-05	-7.3595698	2.43028	-3.615876
RASEF	0.0188871	2.74E-04	-5.8845676	0.78628	-3.6365821
KCNE4	0.0239148	4.69E-04	-5.4479908	0.24026	-3.6438724
ATP7B	0.0119954	1.17E-04	-6.6191028	1.64207	-3.689032
TSPAN1	0.0150307	1.79E-04	-6.2469706	1.21811	-3.6916584
DNCL2B	0.0312187	9.01E-04	-4.9441623	-0.42594	-3.7144086
C9orf116	0.0039774	1.20E-05	-8.9226497	3.87927	-3.7826691
ELOVL5	0.0007094	5.18E-07	-13.1646633	6.72337	-3.7836941
C9orf121	0.0207347	3.55E-04	-5.671591	0.5235	-3.7904592
KIF12	0.0035583	1.00E-05	-9.1312744	4.05311	-3.8070251
Q9H7C2	0.0005773	2.39E-07	-14.448587	7.35892	-3.8261328
SLC39A6	0.0199364	3.22E-04	-5.7509002	0.62214	-3.8449955
Q7L3Y3	0.0059666	2.57E-05	-8.09799	3.14865	-3.8628208
SIA8F	0.0246115	5.04E-04	-5.3909122	0.16675	-3.9009754
SIA8F	0.0097537	7.76E-05	-7.0004653	2.05693	-3.9172278
GATA3	0.0112832	9.78E-05	-6.7850422	1.82497	-3.9346758
CASC1	0.0022442	4.93E-06	-11.2869963	4.6828	-3.9418474
Q8N943	0.0333735	1.03E-03	-4.8415054	-0.56648	-3.9426656
RHOI	0.0150307	1.79E-04	-6.2491566	1.22066	-3.9456071
DIO1	0.0057247	2.25E-05	-8.2359158	3.27589	-3.9520675
NME5	0.0015565	2.26E-06	-10.998765	5.43714	-3.987117
CA12	0.0000358	5.95E-09	-22.401988	9.94595	-4.0195526
GLRB	0.0242756	4.85E-04	-5.4211926	0.20581	-4.0975928
GALT7	0.0059697	2.60E-05	-8.0839529	3.13558	-4.0991769
FMO5	0.0029246	7.40E-06	-9.4892441	4.34174	-4.1389073
C10orf79	0.0073106	4.43E-05	-7.5414603	2.61323	-4.1541628
C6orf97	0.0086057	6.00E-05	-7.2449501	2.31288	-4.1852323
Q96MB3	0.0200508	3.27E-04	-5.7394866	0.608	-4.189098
KCNV1	0.0506583	2.38E-03	-7.5630642	-0.84114	-4.1916148
ENTPD3	0.0381494	1.36E-03	-5.2819025	-0.54178	-4.2029856
IL6ST	0.0118019	1.08E-04	-6.6932395	1.72424	-4.2059673
DUSP4	0.0150307	1.78E-04	-6.2509299	1.22272	-4.2530499
GPR160	0.0248943	5.24E-04	-5.3614664	0.12862	-4.2532114
Q6ZVM0	0.0409288	1.53E-03	-4.5543766	-0.96809	-4.2747075
CAPN13	0.0048829	1.58E-05	-8.6192011	3.61869	-4.3198124
TSGA2	0.0187614	2.69E-04	-5.8997091	0.80471	-4.3360393
C4A	0.0399029	1.48E-03	-4.5805482	-0.93097	-4.3392937
IL20RA	0.0091693	6.85E-05	-7.1183263	2.18128	-4.3422984
C10orf116	0.0130976	1.35E-04	-6.4958042	1.50373	-4.3589788
PKIB	0.0266066	6.00E-04	-5.2548307	-0.01054	-4.3701144
BMPR1B	0.0007094	4.47E-07	-13.4032399	6.84788	-4.407755
Q96MB3	0.0011543	1.20E-06	-11.8905887	6.00311	-4.4392906
KIAA1772	0.0258416	5.66E-04	-5.3004141	0.04916	-4.5196852
PGR	0.0008407	7.50E-07	-12.5871772	6.40888	-4.5546451
SCUBE2	0.0097537	7.81E-05	-6.9942045	2.05027	-4.5607645
FOXA1	0.0002113	6.94E-08	-16.7536344	8.31443	-4.6302498
MAPT	0.0012798	1.49E-06	-11.579741	5.81204	-4.7623297
ZMYND10	0.0039127	1.14E-05	-8.9889662	3.93499	-4.8448665
SUSD3	0.0119954	1.16E-04	-6.6278648	1.65182	-4.8471775
AK5	0.0068527	3.99E-05	-7.6451506	2.71574	-4.8656989
UBXD3	0.0057247	2.22E-05	-9.1503584	3.34237	-4.9484551
ANXA9	0.0017511	2.91E-06	-10.6627169	5.2091	-4.9553295
GAD1	0.0238801	4.67E-04	-5.4525082	0.24606	-4.9683864
OTX2	0.0517015	2.51E-03	-5.9314364	-0.8875	-4.9763171
CEACAM6	0.0063294	3.22E-05	-7.8638032	2.92772	-5.0822223
THRSP	0.0063294	3.16E-05	-7.880335	2.94352	-5.138635
ACOX2	0.0034704	9.65E-06	-9.1773945	4.09097	-5.2221031
LRRC31	0.0208535	3.59E-04	-6.6726885	0.76889	-5.2365463
AZGP1	0.0366578	1.25E-03	-4.701841	-0.76026	-5.2530116
GSTM3	0.0059211	2.48E-05	-8.1332931	3.18142	-5.3038784
SLC27A2	0.0062819	2.84E-05	-7.9918475	3.04929	-5.51472
NP_940887.1	0.0021584	4.48E-06	-10.1055289	4.81162	-5.8675578
TTC6	0.0086057	5.95E-05	-7.2524802	2.32065	-5.9369155
TMC5	0.0015697	2.34E-06	-10.9492778	5.40409	-6.3663561
MLPH	0.0051923	1.83E-05	-8.4580088	3.47643	-6.582712
DNAJC12	0.0006253	2.85E-07	-14.1473236	7.21717	-6.6207015
C6orf29	0.0009464	9.03E-07	-12.3066171	6.24906	-6.9302287
CYP4X1	0.0018566	3.21E-06	-10.5307491	5.11719	-7.0326426
FSIP1	0.0017511	2.83E-06	-10.6956027	5.23179	-7.5125916
TFF3	0.004566	1.44E-05	-8.7223022	3.70827	-7.610794
Q66ZJ5	0.0080413	5.20E-05	-8.0997792	2.54006	-8.3102808
AGR2	0.0022442	4.93E-06	-9.9857978	4.7229	-8.4986162
CYP4Z1	0.0033799	9.25E-06	-9.2256393	4.13036	-8.6774991
NAT1	0.0000193	8.03E-10	-28.3312336	10.99394	-8.7295332
TFF1	0.0040565	1.25E-05	-8.8848772	3.84734	-9.3323483
ANKRD30A	0.0000223	1.85E-09	-25.6980148	10.58896	-10.9433143
PIP	0.0015444	2.12E-06	-11.0847172	5.49412	-11.5219141
