# Supplementary material for: microRNA-Dependent Modulation of Genes Contributes to ESR1's Effect on ERα Positive Breast Cancer
Source: Front Oncol. 2020 May 15;10:753. doi: 10.3389/fonc.2020.00753 (PMC7243797; doi:10.3389/fonc.2020.00753)
Supplement: Figure S1 — The protein-protein interaction (PPI) network of candidate DE-mRNAs established by STRING database. [file Data_Sheet_1.ZIP › supplement/Supplement 3.txt]

miRNA ID	Accession	Target gene
hsa-let-7a-5p	MIMAT0000062	ACTA1
hsa-let-7a-5p	MIMAT0000062	ACTB
hsa-let-7a-5p	MIMAT0000062	ACVR1B
hsa-let-7a-5p	MIMAT0000062	ADH5
hsa-let-7a-5p	MIMAT0000062	PARP1
hsa-let-7a-5p	MIMAT0000062	ADSL
hsa-let-7a-5p	MIMAT0000062	AHR
hsa-let-7a-5p	MIMAT0000062	AK4
hsa-let-7a-5p	MIMAT0000062	AMD1
hsa-let-7a-5p	MIMAT0000062	AMPD2
hsa-let-7a-5p	MIMAT0000062	AOC2
hsa-let-7a-5p	MIMAT0000062	APP
hsa-let-7a-5p	MIMAT0000062	AQP6
hsa-let-7a-5p	MIMAT0000062	ARG2
hsa-let-7a-5p	MIMAT0000062	ATP2A2
hsa-let-7a-5p	MIMAT0000062	ATP2B1
hsa-let-7a-5p	MIMAT0000062	ALDH7A1
hsa-let-7a-5p	MIMAT0000062	ATP6V1B2
hsa-let-7a-5p	MIMAT0000062	BACH1
hsa-let-7a-5p	MIMAT0000062	BCAT1
hsa-let-7a-5p	MIMAT0000062	CCND1
hsa-let-7a-5p	MIMAT0000062	BCL2
hsa-let-7a-5p	MIMAT0000062	PRDM1
hsa-let-7a-5p	MIMAT0000062	BMPR1B
hsa-let-7a-5p	MIMAT0000062	POLR3D
hsa-let-7a-5p	MIMAT0000062	BNIP3L
hsa-let-7a-5p	MIMAT0000062	ZFP36L1
hsa-let-7a-5p	MIMAT0000062	CALU
hsa-let-7a-5p	MIMAT0000062	CAMK2D
hsa-let-7a-5p	MIMAT0000062	CASP3
hsa-let-7a-5p	MIMAT0000062	CASP8
hsa-let-7a-5p	MIMAT0000062	CASP9
hsa-let-7a-5p	MIMAT0000062	CCND2
hsa-let-7a-5p	MIMAT0000062	CCNG1
hsa-let-7a-5p	MIMAT0000062	CCNT2
hsa-let-7a-5p	MIMAT0000062	CD59
hsa-let-7a-5p	MIMAT0000062	CDC25B
hsa-let-7a-5p	MIMAT0000062	CDC34
hsa-let-7a-5p	MIMAT0000062	CDK6
hsa-let-7a-5p	MIMAT0000062	CDKN1A
hsa-let-7a-5p	MIMAT0000062	CFL2
hsa-let-7a-5p	MIMAT0000062	AP1S1
hsa-let-7a-5p	MIMAT0000062	CCR7
hsa-let-7a-5p	MIMAT0000062	COL8A1
hsa-let-7a-5p	MIMAT0000062	COX6B1
hsa-let-7a-5p	MIMAT0000062	CRX
hsa-let-7a-5p	MIMAT0000062	CRY2
hsa-let-7a-5p	MIMAT0000062	CS
hsa-let-7a-5p	MIMAT0000062	CSNK2A1
hsa-let-7a-5p	MIMAT0000062	CTPS1
hsa-let-7a-5p	MIMAT0000062	CD55
hsa-let-7a-5p	MIMAT0000062	DHX9
hsa-let-7a-5p	MIMAT0000062	DNA2
hsa-let-7a-5p	MIMAT0000062	DNAH9
hsa-let-7a-5p	MIMAT0000062	ARID3A
hsa-let-7a-5p	MIMAT0000062	DSC3
hsa-let-7a-5p	MIMAT0000062	DUSP1
hsa-let-7a-5p	MIMAT0000062	DVL3
hsa-let-7a-5p	MIMAT0000062	E2F1
hsa-let-7a-5p	MIMAT0000062	E2F2
hsa-let-7a-5p	MIMAT0000062	E2F6
hsa-let-7a-5p	MIMAT0000062	EDN1
hsa-let-7a-5p	MIMAT0000062	EEF2
hsa-let-7a-5p	MIMAT0000062	EGFR
hsa-let-7a-5p	MIMAT0000062	EGR3
hsa-let-7a-5p	MIMAT0000062	EIF4G2
hsa-let-7a-5p	MIMAT0000062	EPHA4
hsa-let-7a-5p	MIMAT0000062	ERN1
hsa-let-7a-5p	MIMAT0000062	EWSR1
hsa-let-7a-5p	MIMAT0000062	EZH2
hsa-let-7a-5p	MIMAT0000062	F2R
hsa-let-7a-5p	MIMAT0000062	BPTF
hsa-let-7a-5p	MIMAT0000062	FARSA
hsa-let-7a-5p	MIMAT0000062	FMO4
hsa-let-7a-5p	MIMAT0000062	FPR1
hsa-let-7a-5p	MIMAT0000062	FXN
hsa-let-7a-5p	MIMAT0000062	GABPB1
hsa-let-7a-5p	MIMAT0000062	GATM
hsa-let-7a-5p	MIMAT0000062	NR6A1
hsa-let-7a-5p	MIMAT0000062	GLO1
hsa-let-7a-5p	MIMAT0000062	GLUL
hsa-let-7a-5p	MIMAT0000062	GNG5
hsa-let-7a-5p	MIMAT0000062	GOLGA4
hsa-let-7a-5p	MIMAT0000062	GP5
hsa-let-7a-5p	MIMAT0000062	GPM6B
hsa-let-7a-5p	MIMAT0000062	GTF2I
hsa-let-7a-5p	MIMAT0000062	GTF3C1
hsa-let-7a-5p	MIMAT0000062	H1F0
hsa-let-7a-5p	MIMAT0000062	HIST1H1D
hsa-let-7a-5p	MIMAT0000062	HIST1H2BD
hsa-let-7a-5p	MIMAT0000062	HAS2
hsa-let-7a-5p	MIMAT0000062	HMGN2
hsa-let-7a-5p	MIMAT0000062	HMGA1
hsa-let-7a-5p	MIMAT0000062	FOXA1
hsa-let-7a-5p	MIMAT0000062	HOXA6
hsa-let-7a-5p	MIMAT0000062	HOXB4
hsa-let-7a-5p	MIMAT0000062	HOXC4
hsa-let-7a-5p	MIMAT0000062	HRAS
hsa-let-7a-5p	MIMAT0000062	HSF2
hsa-let-7a-5p	MIMAT0000062	IARS
hsa-let-7a-5p	MIMAT0000062	IGF1R
hsa-let-7a-5p	MIMAT0000062	IGF2
hsa-let-7a-5p	MIMAT0000062	IL6
hsa-let-7a-5p	MIMAT0000062	IL6R
hsa-let-7a-5p	MIMAT0000062	CXCL8
hsa-let-7a-5p	MIMAT0000062	ITGA3
hsa-let-7a-5p	MIMAT0000062	ITGB3
hsa-let-7a-5p	MIMAT0000062	IVD
hsa-let-7a-5p	MIMAT0000062	KPNA5
hsa-let-7a-5p	MIMAT0000062	KRAS
hsa-let-7a-5p	MIMAT0000062	RPSA
hsa-let-7a-5p	MIMAT0000062	LMNA
hsa-let-7a-5p	MIMAT0000062	LTA4H
hsa-let-7a-5p	MIMAT0000062	LYN
hsa-let-7a-5p	MIMAT0000062	MXD1
hsa-let-7a-5p	MIMAT0000062	MAGEA3
hsa-let-7a-5p	MIMAT0000062	MAGEA6
hsa-let-7a-5p	MIMAT0000062	MAGEA12
hsa-let-7a-5p	MIMAT0000062	MDM4
hsa-let-7a-5p	MIMAT0000062	MEF2D
hsa-let-7a-5p	MIMAT0000062	MEIS1
hsa-let-7a-5p	MIMAT0000062	MEIS3P1
hsa-let-7a-5p	MIMAT0000062	MAP3K1
hsa-let-7a-5p	MIMAT0000062	MPL
hsa-let-7a-5p	MIMAT0000062	ATP6
hsa-let-7a-5p	MIMAT0000062	COX1
hsa-let-7a-5p	MIMAT0000062	COX2
hsa-let-7a-5p	MIMAT0000062	MTHFD1
hsa-let-7a-5p	MIMAT0000062	ND1
hsa-let-7a-5p	MIMAT0000062	ND2
hsa-let-7a-5p	MIMAT0000062	ND5
hsa-let-7a-5p	MIMAT0000062	MYC
hsa-let-7a-5p	MIMAT0000062	MYO9A
hsa-let-7a-5p	MIMAT0000062	NAP1L1
hsa-let-7a-5p	MIMAT0000062	NCBP1
hsa-let-7a-5p	MIMAT0000062	NDUFS2
hsa-let-7a-5p	MIMAT0000062	NEFM
hsa-let-7a-5p	MIMAT0000062	NF2
hsa-let-7a-5p	MIMAT0000062	NFKB1
hsa-let-7a-5p	MIMAT0000062	NME4
hsa-let-7a-5p	MIMAT0000062	NPC1
hsa-let-7a-5p	MIMAT0000062	NPTX1
hsa-let-7a-5p	MIMAT0000062	SLC11A2
hsa-let-7a-5p	MIMAT0000062	NRAS
hsa-let-7a-5p	MIMAT0000062	NUCB2
hsa-let-7a-5p	MIMAT0000062	OPRL1
hsa-let-7a-5p	MIMAT0000062	PAFAH2
hsa-let-7a-5p	MIMAT0000062	PAK1
hsa-let-7a-5p	MIMAT0000062	PBX2
hsa-let-7a-5p	MIMAT0000062	PDGFB
hsa-let-7a-5p	MIMAT0000062	PEX14
hsa-let-7a-5p	MIMAT0000062	PIK3R1
hsa-let-7a-5p	MIMAT0000062	PKM
hsa-let-7a-5p	MIMAT0000062	PLAGL2
hsa-let-7a-5p	MIMAT0000062	PLCG2
hsa-let-7a-5p	MIMAT0000062	PLOD1
hsa-let-7a-5p	MIMAT0000062	PMAIP1
hsa-let-7a-5p	MIMAT0000062	POLR2D
hsa-let-7a-5p	MIMAT0000062	POU3F2
hsa-let-7a-5p	MIMAT0000062	PPP2R2A
hsa-let-7a-5p	MIMAT0000062	PRIM2
hsa-let-7a-5p	MIMAT0000062	MAPK6
hsa-let-7a-5p	MIMAT0000062	MAPK11
hsa-let-7a-5p	MIMAT0000062	MAP2K7
hsa-let-7a-5p	MIMAT0000062	PSMA2
hsa-let-7a-5p	MIMAT0000062	QDPR
hsa-let-7a-5p	MIMAT0000062	RAB13
hsa-let-7a-5p	MIMAT0000062	RAD21
hsa-let-7a-5p	MIMAT0000062	RANBP2
hsa-let-7a-5p	MIMAT0000062	RDX
hsa-let-7a-5p	MIMAT0000062	RFC2
hsa-let-7a-5p	MIMAT0000062	RHD
hsa-let-7a-5p	MIMAT0000062	RPL4
hsa-let-7a-5p	MIMAT0000062	RPL9
hsa-let-7a-5p	MIMAT0000062	RPL30
hsa-let-7a-5p	MIMAT0000062	RPL35A
hsa-let-7a-5p	MIMAT0000062	MRPL12
hsa-let-7a-5p	MIMAT0000062	RPS3A
hsa-let-7a-5p	MIMAT0000062	RPS4X
hsa-let-7a-5p	MIMAT0000062	RPS10
hsa-let-7a-5p	MIMAT0000062	RPS13
hsa-let-7a-5p	MIMAT0000062	RPS15A
hsa-let-7a-5p	MIMAT0000062	RPS24
hsa-let-7a-5p	MIMAT0000062	RRAD
hsa-let-7a-5p	MIMAT0000062	RRM1
hsa-let-7a-5p	MIMAT0000062	RRM2
hsa-let-7a-5p	MIMAT0000062	ATXN2
hsa-let-7a-5p	MIMAT0000062	SRSF2
hsa-let-7a-5p	MIMAT0000062	SFSWAP
hsa-let-7a-5p	MIMAT0000062	SHMT2
hsa-let-7a-5p	MIMAT0000062	SLC20A1
hsa-let-7a-5p	MIMAT0000062	SNRPC
hsa-let-7a-5p	MIMAT0000062	SNX2
hsa-let-7a-5p	MIMAT0000062	SOD2
hsa-let-7a-5p	MIMAT0000062	SP1
hsa-let-7a-5p	MIMAT0000062	SPTBN1
hsa-let-7a-5p	MIMAT0000062	STAT2
hsa-let-7a-5p	MIMAT0000062	STAT3
hsa-let-7a-5p	MIMAT0000062	STK4
hsa-let-7a-5p	MIMAT0000062	STRN
hsa-let-7a-5p	MIMAT0000062	STX3
hsa-let-7a-5p	MIMAT0000062	SUOX
hsa-let-7a-5p	MIMAT0000062	SURF4
hsa-let-7a-5p	MIMAT0000062	SYT1
hsa-let-7a-5p	MIMAT0000062	TAF5
hsa-let-7a-5p	MIMAT0000062	TARS
hsa-let-7a-5p	MIMAT0000062	TGFBR3
hsa-let-7a-5p	MIMAT0000062	THBS1
hsa-let-7a-5p	MIMAT0000062	TRAPPC10
hsa-let-7a-5p	MIMAT0000062	TNFAIP3
hsa-let-7a-5p	MIMAT0000062	TRIO
hsa-let-7a-5p	MIMAT0000062	TUBB2A
hsa-let-7a-5p	MIMAT0000062	SUMO1
hsa-let-7a-5p	MIMAT0000062	VAV2
hsa-let-7a-5p	MIMAT0000062	VCL
hsa-let-7a-5p	MIMAT0000062	VDR
hsa-let-7a-5p	MIMAT0000062	WNT1
hsa-let-7a-5p	MIMAT0000062	YWHAZ
hsa-let-7a-5p	MIMAT0000062	ZNF8
hsa-let-7a-5p	MIMAT0000062	CNBP
hsa-let-7a-5p	MIMAT0000062	ZNF28
hsa-let-7a-5p	MIMAT0000062	ZNF200
hsa-let-7a-5p	MIMAT0000062	PTP4A1
hsa-let-7a-5p	MIMAT0000062	MLLT10
hsa-let-7a-5p	MIMAT0000062	KMT2D
hsa-let-7a-5p	MIMAT0000062	HMGA2
hsa-let-7a-5p	MIMAT0000062	COIL
hsa-let-7a-5p	MIMAT0000062	NCOA3
hsa-let-7a-5p	MIMAT0000062	AKAP17A
hsa-let-7a-5p	MIMAT0000062	SMC1A
hsa-let-7a-5p	MIMAT0000062	TRRAP
hsa-let-7a-5p	MIMAT0000062	CDC7
hsa-let-7a-5p	MIMAT0000062	FZD9
hsa-let-7a-5p	MIMAT0000062	HIST2H2BE
hsa-let-7a-5p	MIMAT0000062	HIST1H4D
hsa-let-7a-5p	MIMAT0000062	DYRK3
hsa-let-7a-5p	MIMAT0000062	DEGS1
hsa-let-7a-5p	MIMAT0000062	SOCS1
hsa-let-7a-5p	MIMAT0000062	EIF3C
hsa-let-7a-5p	MIMAT0000062	GBF1
hsa-let-7a-5p	MIMAT0000062	TNFSF9
hsa-let-7a-5p	MIMAT0000062	RIOK3
hsa-let-7a-5p	MIMAT0000062	TNFRSF10B
hsa-let-7a-5p	MIMAT0000062	PEX11B
hsa-let-7a-5p	MIMAT0000062	NR1I2
hsa-let-7a-5p	MIMAT0000062	SLC5A6
hsa-let-7a-5p	MIMAT0000062	DDX18
hsa-let-7a-5p	MIMAT0000062	MCM3AP
hsa-let-7a-5p	MIMAT0000062	MBD2
hsa-let-7a-5p	MIMAT0000062	WASL
hsa-let-7a-5p	MIMAT0000062	BAZ1B
hsa-let-7a-5p	MIMAT0000062	CLDN12
hsa-let-7a-5p	MIMAT0000062	USP14
hsa-let-7a-5p	MIMAT0000062	CNOT9
hsa-let-7a-5p	MIMAT0000062	CCNB2
hsa-let-7a-5p	MIMAT0000062	ATG12
hsa-let-7a-5p	MIMAT0000062	CTDP1
hsa-let-7a-5p	MIMAT0000062	ZMYM3
hsa-let-7a-5p	MIMAT0000062	AURKB
hsa-let-7a-5p	MIMAT0000062	TIAF1
hsa-let-7a-5p	MIMAT0000062	NOLC1
hsa-let-7a-5p	MIMAT0000062	WDR46
hsa-let-7a-5p	MIMAT0000062	ATP6V1F
hsa-let-7a-5p	MIMAT0000062	GTF3C5
hsa-let-7a-5p	MIMAT0000062	HAND1
hsa-let-7a-5p	MIMAT0000062	ZNF264
hsa-let-7a-5p	MIMAT0000062	QKI
hsa-let-7a-5p	MIMAT0000062	ITM2B
hsa-let-7a-5p	MIMAT0000062	MAP4K4
hsa-let-7a-5p	MIMAT0000062	GGPS1
hsa-let-7a-5p	MIMAT0000062	ONECUT2
hsa-let-7a-5p	MIMAT0000062	ATP6V1G1
hsa-let-7a-5p	MIMAT0000062	NUP155
hsa-let-7a-5p	MIMAT0000062	PDE4DIP
hsa-let-7a-5p	MIMAT0000062	CEP135
hsa-let-7a-5p	MIMAT0000062	VGLL4
hsa-let-7a-5p	MIMAT0000062	BZW1
hsa-let-7a-5p	MIMAT0000062	UBE3C
hsa-let-7a-5p	MIMAT0000062	KIAA0391
hsa-let-7a-5p	MIMAT0000062	ESPL1
hsa-let-7a-5p	MIMAT0000062	HERPUD1
hsa-let-7a-5p	MIMAT0000062	EIF4A3
hsa-let-7a-5p	MIMAT0000062	SNX17
hsa-let-7a-5p	MIMAT0000062	NUP58
hsa-let-7a-5p	MIMAT0000062	TSC22D2
hsa-let-7a-5p	MIMAT0000062	DNAJC6
hsa-let-7a-5p	MIMAT0000062	AREL1
hsa-let-7a-5p	MIMAT0000062	SMG7
hsa-let-7a-5p	MIMAT0000062	UBAP2L
hsa-let-7a-5p	MIMAT0000062	ZBTB5
hsa-let-7a-5p	MIMAT0000062	AMMECR1
hsa-let-7a-5p	MIMAT0000062	HNRNPDL
hsa-let-7a-5p	MIMAT0000062	HDAC5
hsa-let-7a-5p	MIMAT0000062	BCL2L11
hsa-let-7a-5p	MIMAT0000062	HUWE1
hsa-let-7a-5p	MIMAT0000062	TSPAN3
hsa-let-7a-5p	MIMAT0000062	PREB
hsa-let-7a-5p	MIMAT0000062	RBM6
hsa-let-7a-5p	MIMAT0000062	LHFPL2
hsa-let-7a-5p	MIMAT0000062	ZNF443
hsa-let-7a-5p	MIMAT0000062	AKAP8
hsa-let-7a-5p	MIMAT0000062	SF3A1
hsa-let-7a-5p	MIMAT0000062	PCGF3
hsa-let-7a-5p	MIMAT0000062	TUBB4A
hsa-let-7a-5p	MIMAT0000062	IPO7
hsa-let-7a-5p	MIMAT0000062	PDLIM5
hsa-let-7a-5p	MIMAT0000062	TGOLN2
hsa-let-7a-5p	MIMAT0000062	ARID3B
hsa-let-7a-5p	MIMAT0000062	LEFTY1
hsa-let-7a-5p	MIMAT0000062	IGF2BP1
hsa-let-7a-5p	MIMAT0000062	IGF2BP3
hsa-let-7a-5p	MIMAT0000062	CELF1
hsa-let-7a-5p	MIMAT0000062	SLC12A7
hsa-let-7a-5p	MIMAT0000062	ZNF460
hsa-let-7a-5p	MIMAT0000062	NEU3
hsa-let-7a-5p	MIMAT0000062	PGRMC1
hsa-let-7a-5p	MIMAT0000062	TCERG1
hsa-let-7a-5p	MIMAT0000062	PNRC1
hsa-let-7a-5p	MIMAT0000062	ASCC3
hsa-let-7a-5p	MIMAT0000062	GCN1
hsa-let-7a-5p	MIMAT0000062	LILRB4
hsa-let-7a-5p	MIMAT0000062	WWP2
hsa-let-7a-5p	MIMAT0000062	CNTRL
hsa-let-7a-5p	MIMAT0000062	HNRNPUL1
hsa-let-7a-5p	MIMAT0000062	RABL2B
hsa-let-7a-5p	MIMAT0000062	RABL2A
hsa-let-7a-5p	MIMAT0000062	NUDT4
hsa-let-7a-5p	MIMAT0000062	NUDT5
hsa-let-7a-5p	MIMAT0000062	BAZ2A
hsa-let-7a-5p	MIMAT0000062	WDR6
hsa-let-7a-5p	MIMAT0000062	ATXN2L
hsa-let-7a-5p	MIMAT0000062	GPN1
hsa-let-7a-5p	MIMAT0000062	TUSC2
hsa-let-7a-5p	MIMAT0000062	NID2
hsa-let-7a-5p	MIMAT0000062	IKZF3
hsa-let-7a-5p	MIMAT0000062	COPZ1
hsa-let-7a-5p	MIMAT0000062	RNF44
hsa-let-7a-5p	MIMAT0000062	FNDC3A
hsa-let-7a-5p	MIMAT0000062	FOXJ3
hsa-let-7a-5p	MIMAT0000062	UBOX5
hsa-let-7a-5p	MIMAT0000062	ZNF609
hsa-let-7a-5p	MIMAT0000062	CAND2
hsa-let-7a-5p	MIMAT0000062	EXPH5
hsa-let-7a-5p	MIMAT0000062	PEG10
hsa-let-7a-5p	MIMAT0000062	MCF2L2
hsa-let-7a-5p	MIMAT0000062	TAB2
hsa-let-7a-5p	MIMAT0000062	PLXND1
hsa-let-7a-5p	MIMAT0000062	KDM6B
hsa-let-7a-5p	MIMAT0000062	GGA3
hsa-let-7a-5p	MIMAT0000062	PMPCA
hsa-let-7a-5p	MIMAT0000062	SEL1L3
hsa-let-7a-5p	MIMAT0000062	ICOSLG
hsa-let-7a-5p	MIMAT0000062	KIAA0930
hsa-let-7a-5p	MIMAT0000062	ZNF629
hsa-let-7a-5p	MIMAT0000062	LARP1
hsa-let-7a-5p	MIMAT0000062	AHCYL2
hsa-let-7a-5p	MIMAT0000062	MED13L
hsa-let-7a-5p	MIMAT0000062	DICER1
hsa-let-7a-5p	MIMAT0000062	CBX5
hsa-let-7a-5p	MIMAT0000062	RBFOX2
hsa-let-7a-5p	MIMAT0000062	PIGN
hsa-let-7a-5p	MIMAT0000062	CARHSP1
hsa-let-7a-5p	MIMAT0000062	ACOT9
hsa-let-7a-5p	MIMAT0000062	CD2AP
hsa-let-7a-5p	MIMAT0000062	KPNA6
hsa-let-7a-5p	MIMAT0000062	PLD3
hsa-let-7a-5p	MIMAT0000062	FKBP8
hsa-let-7a-5p	MIMAT0000062	ARIH1
hsa-let-7a-5p	MIMAT0000062	NIPBL
hsa-let-7a-5p	MIMAT0000062	INTS7
hsa-let-7a-5p	MIMAT0000062	NDUFAF3
hsa-let-7a-5p	MIMAT0000062	GORASP2
hsa-let-7a-5p	MIMAT0000062	ANKRD17
hsa-let-7a-5p	MIMAT0000062	CHTOP
hsa-let-7a-5p	MIMAT0000062	WIPI2
hsa-let-7a-5p	MIMAT0000062	FBXW2
hsa-let-7a-5p	MIMAT0000062	AGO1
hsa-let-7a-5p	MIMAT0000062	ACAD8
hsa-let-7a-5p	MIMAT0000062	TAF5L
hsa-let-7a-5p	MIMAT0000062	PALD1
hsa-let-7a-5p	MIMAT0000062	AGO2
hsa-let-7a-5p	MIMAT0000062	SALL3
hsa-let-7a-5p	MIMAT0000062	DISC1
hsa-let-7a-5p	MIMAT0000062	SESN1
hsa-let-7a-5p	MIMAT0000062	SMPDL3B
hsa-let-7a-5p	MIMAT0000062	POLL
hsa-let-7a-5p	MIMAT0000062	NKIRAS2
hsa-let-7a-5p	MIMAT0000062	C19orf53
hsa-let-7a-5p	MIMAT0000062	THYN1
hsa-let-7a-5p	MIMAT0000062	MRPL15
hsa-let-7a-5p	MIMAT0000062	UHRF1
hsa-let-7a-5p	MIMAT0000062	ABT1
hsa-let-7a-5p	MIMAT0000062	ERO1A
hsa-let-7a-5p	MIMAT0000062	SOCS7
hsa-let-7a-5p	MIMAT0000062	TMED5
hsa-let-7a-5p	MIMAT0000062	TMED7
hsa-let-7a-5p	MIMAT0000062	TMX2
hsa-let-7a-5p	MIMAT0000062	MRPS2
hsa-let-7a-5p	MIMAT0000062	NAA20
hsa-let-7a-5p	MIMAT0000062	RNFT1
hsa-let-7a-5p	MIMAT0000062	PLEKHO1
hsa-let-7a-5p	MIMAT0000062	CPA4
hsa-let-7a-5p	MIMAT0000062	C1RL
hsa-let-7a-5p	MIMAT0000062	THEM6
hsa-let-7a-5p	MIMAT0000062	RWDD1
hsa-let-7a-5p	MIMAT0000062	NCKIPSD
hsa-let-7a-5p	MIMAT0000062	TRMO
hsa-let-7a-5p	MIMAT0000062	DPH5
hsa-let-7a-5p	MIMAT0000062	TAF9B
hsa-let-7a-5p	MIMAT0000062	BTBD1
hsa-let-7a-5p	MIMAT0000062	MIEF1
hsa-let-7a-5p	MIMAT0000062	FAM105A
hsa-let-7a-5p	MIMAT0000062	PAQR5
hsa-let-7a-5p	MIMAT0000062	BCOR
hsa-let-7a-5p	MIMAT0000062	CDKAL1
hsa-let-7a-5p	MIMAT0000062	SEMA4C
hsa-let-7a-5p	MIMAT0000062	DNAJC28
hsa-let-7a-5p	MIMAT0000062	PARP16
hsa-let-7a-5p	MIMAT0000062	TTC22
hsa-let-7a-5p	MIMAT0000062	USP47
hsa-let-7a-5p	MIMAT0000062	SAMD4B
hsa-let-7a-5p	MIMAT0000062	BSDC1
hsa-let-7a-5p	MIMAT0000062	FIGN
hsa-let-7a-5p	MIMAT0000062	ARL8B
hsa-let-7a-5p	MIMAT0000062	C11orf57
hsa-let-7a-5p	MIMAT0000062	LRRC20
hsa-let-7a-5p	MIMAT0000062	RAVER2
hsa-let-7a-5p	MIMAT0000062	UBA6
hsa-let-7a-5p	MIMAT0000062	SLC38A7
hsa-let-7a-5p	MIMAT0000062	TMEM39A
hsa-let-7a-5p	MIMAT0000062	TBC1D19
hsa-let-7a-5p	MIMAT0000062	SYNJ2BP
hsa-let-7a-5p	MIMAT0000062	SLC35C1
hsa-let-7a-5p	MIMAT0000062	YOD1
hsa-let-7a-5p	MIMAT0000062	NDUFAF7
hsa-let-7a-5p	MIMAT0000062	CDV3
hsa-let-7a-5p	MIMAT0000062	KIF27
hsa-let-7a-5p	MIMAT0000062	UBE2Q1
hsa-let-7a-5p	MIMAT0000062	G2E3
hsa-let-7a-5p	MIMAT0000062	IPO9
hsa-let-7a-5p	MIMAT0000062	FAM222B
hsa-let-7a-5p	MIMAT0000062	TXLNG
hsa-let-7a-5p	MIMAT0000062	UBAP2
hsa-let-7a-5p	MIMAT0000062	TMEM165
hsa-let-7a-5p	MIMAT0000062	ECHDC1
hsa-let-7a-5p	MIMAT0000062	MTFR1L
hsa-let-7a-5p	MIMAT0000062	MEPCE
hsa-let-7a-5p	MIMAT0000062	DIABLO
hsa-let-7a-5p	MIMAT0000062	SAR1A
hsa-let-7a-5p	MIMAT0000062	RAD18
hsa-let-7a-5p	MIMAT0000062	C1GALT1
hsa-let-7a-5p	MIMAT0000062	SMARCAD1
hsa-let-7a-5p	MIMAT0000062	ATXN7L3
hsa-let-7a-5p	MIMAT0000062	YAE1D1
hsa-let-7a-5p	MIMAT0000062	C12orf4
hsa-let-7a-5p	MIMAT0000062	INTS12
hsa-let-7a-5p	MIMAT0000062	PHTF2
hsa-let-7a-5p	MIMAT0000062	KIAA1147
hsa-let-7a-5p	MIMAT0000062	MRS2
hsa-let-7a-5p	MIMAT0000062	BIRC6
hsa-let-7a-5p	MIMAT0000062	KIAA1143
hsa-let-7a-5p	MIMAT0000062	MTUS1
hsa-let-7a-5p	MIMAT0000062	MIB1
hsa-let-7a-5p	MIMAT0000062	KIAA1328
hsa-let-7a-5p	MIMAT0000062	PDP2
hsa-let-7a-5p	MIMAT0000062	USP35
hsa-let-7a-5p	MIMAT0000062	ARRDC3
hsa-let-7a-5p	MIMAT0000062	IGDCC4
hsa-let-7a-5p	MIMAT0000062	RAB40C
hsa-let-7a-5p	MIMAT0000062	ABHD17C
hsa-let-7a-5p	MIMAT0000062	SNX6
hsa-let-7a-5p	MIMAT0000062	NAA35
hsa-let-7a-5p	MIMAT0000062	PCIF1
hsa-let-7a-5p	MIMAT0000062	PRSS22
hsa-let-7a-5p	MIMAT0000062	NSD1
hsa-let-7a-5p	MIMAT0000062	NOM1
hsa-let-7a-5p	MIMAT0000062	S100PBP
hsa-let-7a-5p	MIMAT0000062	AIDA
hsa-let-7a-5p	MIMAT0000062	MARCKSL1
hsa-let-7a-5p	MIMAT0000062	SPATS2
hsa-let-7a-5p	MIMAT0000062	PLEKHA3
hsa-let-7a-5p	MIMAT0000062	PHACTR4
hsa-let-7a-5p	MIMAT0000062	ATG9A
hsa-let-7a-5p	MIMAT0000062	EFHD2
hsa-let-7a-5p	MIMAT0000062	ADIPOR2
hsa-let-7a-5p	MIMAT0000062	RHBDF2
hsa-let-7a-5p	MIMAT0000062	DYNC2H1
hsa-let-7a-5p	MIMAT0000062	LIN28A
hsa-let-7a-5p	MIMAT0000062	TTC26
hsa-let-7a-5p	MIMAT0000062	ZNF556
hsa-let-7a-5p	MIMAT0000062	PTGES2
hsa-let-7a-5p	MIMAT0000062	OPA3
hsa-let-7a-5p	MIMAT0000062	ORAI2
hsa-let-7a-5p	MIMAT0000062	EDEM3
hsa-let-7a-5p	MIMAT0000062	CD276
hsa-let-7a-5p	MIMAT0000062	SLC19A3
hsa-let-7a-5p	MIMAT0000062	LIMD2
hsa-let-7a-5p	MIMAT0000062	SETD7
hsa-let-7a-5p	MIMAT0000062	ILKAP
hsa-let-7a-5p	MIMAT0000062	COLEC12
hsa-let-7a-5p	MIMAT0000062	C1orf21
hsa-let-7a-5p	MIMAT0000062	CLPB
hsa-let-7a-5p	MIMAT0000062	ZNF611
hsa-let-7a-5p	MIMAT0000062	DNAL1
hsa-let-7a-5p	MIMAT0000062	SESN2
hsa-let-7a-5p	MIMAT0000062	HASPIN
hsa-let-7a-5p	MIMAT0000062	KREMEN1
hsa-let-7a-5p	MIMAT0000062	EMILIN2
hsa-let-7a-5p	MIMAT0000062	SLC10A7
hsa-let-7a-5p	MIMAT0000062	TOMM40L
hsa-let-7a-5p	MIMAT0000062	ZNF644
hsa-let-7a-5p	MIMAT0000062	TRAF7
hsa-let-7a-5p	MIMAT0000062	ZCCHC9
hsa-let-7a-5p	MIMAT0000062	NOA1
hsa-let-7a-5p	MIMAT0000062	PHF6
hsa-let-7a-5p	MIMAT0000062	RAB11FIP4
hsa-let-7a-5p	MIMAT0000062	SYVN1
hsa-let-7a-5p	MIMAT0000062	JPH4
hsa-let-7a-5p	MIMAT0000062	ZBTB37
hsa-let-7a-5p	MIMAT0000062	USP38
hsa-let-7a-5p	MIMAT0000062	FUT10
hsa-let-7a-5p	MIMAT0000062	BUD13
hsa-let-7a-5p	MIMAT0000062	NFATC2IP
hsa-let-7a-5p	MIMAT0000062	ZNF587
hsa-let-7a-5p	MIMAT0000062	UTP4
hsa-let-7a-5p	MIMAT0000062	PPP1R15B
hsa-let-7a-5p	MIMAT0000062	FAM104A
hsa-let-7a-5p	MIMAT0000062	ZNF566
hsa-let-7a-5p	MIMAT0000062	ATG4C
hsa-let-7a-5p	MIMAT0000062	FBXL20
hsa-let-7a-5p	MIMAT0000062	COX14
hsa-let-7a-5p	MIMAT0000062	TMEM241
hsa-let-7a-5p	MIMAT0000062	REPS1
hsa-let-7a-5p	MIMAT0000062	ARRDC1-AS1
hsa-let-7a-5p	MIMAT0000062	HIST1H2BK
hsa-let-7a-5p	MIMAT0000062	TRIM5
hsa-let-7a-5p	MIMAT0000062	ZCCHC3
hsa-let-7a-5p	MIMAT0000062	UNK
hsa-let-7a-5p	MIMAT0000062	MIDN
hsa-let-7a-5p	MIMAT0000062	OTULIN
hsa-let-7a-5p	MIMAT0000062	GADD45GIP1
hsa-let-7a-5p	MIMAT0000062	ZNF799
hsa-let-7a-5p	MIMAT0000062	ANGEL2
hsa-let-7a-5p	MIMAT0000062	DHX57
hsa-let-7a-5p	MIMAT0000062	FMNL3
hsa-let-7a-5p	MIMAT0000062	ZC3HAV1L
hsa-let-7a-5p	MIMAT0000062	MARS2
hsa-let-7a-5p	MIMAT0000062	SDR42E1
hsa-let-7a-5p	MIMAT0000062	ZFAND4
hsa-let-7a-5p	MIMAT0000062	PAXBP1
hsa-let-7a-5p	MIMAT0000062	FNIP1
hsa-let-7a-5p	MIMAT0000062	SLC35A4
hsa-let-7a-5p	MIMAT0000062	LRRC42
hsa-let-7a-5p	MIMAT0000062	UHRF2
hsa-let-7a-5p	MIMAT0000062	PDZD8
hsa-let-7a-5p	MIMAT0000062	CYP2R1
hsa-let-7a-5p	MIMAT0000062	LRIG3
hsa-let-7a-5p	MIMAT0000062	NAA30
hsa-let-7a-5p	MIMAT0000062	ZC3H18
hsa-let-7a-5p	MIMAT0000062	MSI2
hsa-let-7a-5p	MIMAT0000062	RAVER1
hsa-let-7a-5p	MIMAT0000062	C19orf47
hsa-let-7a-5p	MIMAT0000062	LIX1L
hsa-let-7a-5p	MIMAT0000062	DIS3L2
hsa-let-7a-5p	MIMAT0000062	TRIM71
hsa-let-7a-5p	MIMAT0000062	CRYBG3
hsa-let-7a-5p	MIMAT0000062	FAM43A
hsa-let-7a-5p	MIMAT0000062	METTL6
hsa-let-7a-5p	MIMAT0000062	SYNPR
hsa-let-7a-5p	MIMAT0000062	GRPEL2
hsa-let-7a-5p	MIMAT0000062	PM20D2
hsa-let-7a-5p	MIMAT0000062	UBXN2B
hsa-let-7a-5p	MIMAT0000062	GPAT4
hsa-let-7a-5p	MIMAT0000062	BRI3BP
hsa-let-7a-5p	MIMAT0000062	SMCR8
hsa-let-7a-5p	MIMAT0000062	C2CD4A
hsa-let-7a-5p	MIMAT0000062	ZNF578
hsa-let-7a-5p	MIMAT0000062	ZNF417
hsa-let-7a-5p	MIMAT0000062	ZNF738
hsa-let-7a-5p	MIMAT0000062	ZNF555
hsa-let-7a-5p	MIMAT0000062	C1orf210
hsa-let-7a-5p	MIMAT0000062	SIK1
hsa-let-7a-5p	MIMAT0000062	ARL6IP6
hsa-let-7a-5p	MIMAT0000062	UPP2
hsa-let-7a-5p	MIMAT0000062	DTX3L
hsa-let-7a-5p	MIMAT0000062	CEP120
hsa-let-7a-5p	MIMAT0000062	BMT2
hsa-let-7a-5p	MIMAT0000062	ZNF746
hsa-let-7a-5p	MIMAT0000062	ANKRD46
hsa-let-7a-5p	MIMAT0000062	KIAA2026
hsa-let-7a-5p	MIMAT0000062	TMTC3
hsa-let-7a-5p	MIMAT0000062	IFNLR1
hsa-let-7a-5p	MIMAT0000062	TMEM64
hsa-let-7a-5p	MIMAT0000062	AGO4
hsa-let-7a-5p	MIMAT0000062	ANO6
hsa-let-7a-5p	MIMAT0000062	TXLNA
hsa-let-7a-5p	MIMAT0000062	KLHDC8B
hsa-let-7a-5p	MIMAT0000062	ZNF584
hsa-let-7a-5p	MIMAT0000062	PDE12
hsa-let-7a-5p	MIMAT0000062	SLC16A9
hsa-let-7a-5p	MIMAT0000062	FAM13C
hsa-let-7a-5p	MIMAT0000062	SKA3
hsa-let-7a-5p	MIMAT0000062	JAZF1
hsa-let-7a-5p	MIMAT0000062	TMED4
hsa-let-7a-5p	MIMAT0000062	RNF144B
hsa-let-7a-5p	MIMAT0000062	MFSD8
hsa-let-7a-5p	MIMAT0000062	ASPM
hsa-let-7a-5p	MIMAT0000062	PGM2L1
hsa-let-7a-5p	MIMAT0000062	KCTD21
hsa-let-7a-5p	MIMAT0000062	B4GALNT3
hsa-let-7a-5p	MIMAT0000062	CEP170B
hsa-let-7a-5p	MIMAT0000062	FAM171A2
hsa-let-7a-5p	MIMAT0000062	KCTD1
hsa-let-7a-5p	MIMAT0000062	ZNF780A
hsa-let-7a-5p	MIMAT0000062	C5orf51
hsa-let-7a-5p	MIMAT0000062	KRTAP19-1
hsa-let-7a-5p	MIMAT0000062	ZNF260
hsa-let-7a-5p	MIMAT0000062	ZBTB8OS
hsa-let-7a-5p	MIMAT0000062	NAT8L
hsa-let-7a-5p	MIMAT0000062	ACER2
hsa-let-7a-5p	MIMAT0000062	ZNF774
hsa-let-7a-5p	MIMAT0000062	MTX3
hsa-let-7a-5p	MIMAT0000062	NDUFA4P1
hsa-let-7a-5p	MIMAT0000062	NHLRC2
hsa-let-7a-5p	MIMAT0000062	NHLRC3
hsa-let-7a-5p	MIMAT0000062	BEND4
hsa-let-7a-5p	MIMAT0000062	LIN28B
hsa-let-7a-5p	MIMAT0000062	RBM12B
hsa-let-7a-5p	MIMAT0000062	RAB19
hsa-let-7a-5p	MIMAT0000062	POTEG
hsa-let-7a-5p	MIMAT0000062	FNDC9
hsa-let-7a-5p	MIMAT0000062	HIST2H2BF
hsa-let-7a-5p	MIMAT0000062	LRRC37A2
hsa-let-7a-5p	MIMAT0000062	RBMXL1
hsa-let-7a-5p	MIMAT0000062	ATXN7L3B
hsa-let-7a-5p	MIMAT0000062	PRR5-ARHGAP8
hsa-let-7a-5p	MIMAT0000062	POTEM
hsa-let-7a-5p	MIMAT0000062	FAM83G
hsa-let-7a-5p	MIMAT0000062	CASTOR2
hsa-let-7b-5p	MIMAT0000063	ABCF1
hsa-let-7b-5p	MIMAT0000063	ABL1
hsa-let-7b-5p	MIMAT0000063	ACACA
hsa-let-7b-5p	MIMAT0000063	ASIC1
hsa-let-7b-5p	MIMAT0000063	ACPP
hsa-let-7b-5p	MIMAT0000063	ACTA1
hsa-let-7b-5p	MIMAT0000063	ACTB
hsa-let-7b-5p	MIMAT0000063	ACTG1
hsa-let-7b-5p	MIMAT0000063	ACTN4
hsa-let-7b-5p	MIMAT0000063	ACVR1
hsa-let-7b-5p	MIMAT0000063	ADCY1
hsa-let-7b-5p	MIMAT0000063	ADH5
hsa-let-7b-5p	MIMAT0000063	AGL
hsa-let-7b-5p	MIMAT0000063	JAG1
hsa-let-7b-5p	MIMAT0000063	AHR
hsa-let-7b-5p	MIMAT0000063	AK4
hsa-let-7b-5p	MIMAT0000063	AKT2
hsa-let-7b-5p	MIMAT0000063	AMD1
hsa-let-7b-5p	MIMAT0000063	AMPH
hsa-let-7b-5p	MIMAT0000063	SLC25A4
hsa-let-7b-5p	MIMAT0000063	BIRC5
hsa-let-7b-5p	MIMAT0000063	APRT
hsa-let-7b-5p	MIMAT0000063	AQP6
hsa-let-7b-5p	MIMAT0000063	AR
hsa-let-7b-5p	MIMAT0000063	ARCN1
hsa-let-7b-5p	MIMAT0000063	RHOB
hsa-let-7b-5p	MIMAT0000063	RHOG
hsa-let-7b-5p	MIMAT0000063	ASNA1
hsa-let-7b-5p	MIMAT0000063	ASPA
hsa-let-7b-5p	MIMAT0000063	ATOX1
hsa-let-7b-5p	MIMAT0000063	ATP1A1
hsa-let-7b-5p	MIMAT0000063	ATP2A2
hsa-let-7b-5p	MIMAT0000063	ALDH7A1
hsa-let-7b-5p	MIMAT0000063	ATP6V0A1
hsa-let-7b-5p	MIMAT0000063	AUP1
hsa-let-7b-5p	MIMAT0000063	BACH1
hsa-let-7b-5p	MIMAT0000063	BCAT1
hsa-let-7b-5p	MIMAT0000063	CCND1
hsa-let-7b-5p	MIMAT0000063	BCL7A
hsa-let-7b-5p	MIMAT0000063	BFSP1
hsa-let-7b-5p	MIMAT0000063	BGLAP
hsa-let-7b-5p	MIMAT0000063	PRDM1
hsa-let-7b-5p	MIMAT0000063	BMP7
hsa-let-7b-5p	MIMAT0000063	POLR3D
hsa-let-7b-5p	MIMAT0000063	BNIP3L
hsa-let-7b-5p	MIMAT0000063	VPS51
hsa-let-7b-5p	MIMAT0000063	CA12
hsa-let-7b-5p	MIMAT0000063	CALU
hsa-let-7b-5p	MIMAT0000063	CAPG
hsa-let-7b-5p	MIMAT0000063	CBFB
hsa-let-7b-5p	MIMAT0000063	CCNA2
hsa-let-7b-5p	MIMAT0000063	CCNB1
hsa-let-7b-5p	MIMAT0000063	CCND2
hsa-let-7b-5p	MIMAT0000063	CCND3
hsa-let-7b-5p	MIMAT0000063	CCNF
hsa-let-7b-5p	MIMAT0000063	CCNG1
hsa-let-7b-5p	MIMAT0000063	CCNT2
hsa-let-7b-5p	MIMAT0000063	ENTPD6
hsa-let-7b-5p	MIMAT0000063	CD59
hsa-let-7b-5p	MIMAT0000063	CD81
hsa-let-7b-5p	MIMAT0000063	CD151
hsa-let-7b-5p	MIMAT0000063	CDC25A
hsa-let-7b-5p	MIMAT0000063	CDC34
hsa-let-7b-5p	MIMAT0000063	CDK6
hsa-let-7b-5p	MIMAT0000063	CDKN1A
hsa-let-7b-5p	MIMAT0000063	CDKN1B
hsa-let-7b-5p	MIMAT0000063	CENPB
hsa-let-7b-5p	MIMAT0000063	CHD1
hsa-let-7b-5p	MIMAT0000063	CHD3
hsa-let-7b-5p	MIMAT0000063	CHD4
hsa-let-7b-5p	MIMAT0000063	CKB
hsa-let-7b-5p	MIMAT0000063	CKS2
hsa-let-7b-5p	MIMAT0000063	AP1S1
hsa-let-7b-5p	MIMAT0000063	COL3A1
hsa-let-7b-5p	MIMAT0000063	COL8A1
hsa-let-7b-5p	MIMAT0000063	COX6B1
hsa-let-7b-5p	MIMAT0000063	COX7B
hsa-let-7b-5p	MIMAT0000063	CRKL
hsa-let-7b-5p	MIMAT0000063	CRX
hsa-let-7b-5p	MIMAT0000063	CRY2
hsa-let-7b-5p	MIMAT0000063	CS
hsa-let-7b-5p	MIMAT0000063	CSNK1D
hsa-let-7b-5p	MIMAT0000063	CSNK2A1
hsa-let-7b-5p	MIMAT0000063	CTBP2
hsa-let-7b-5p	MIMAT0000063	CTPS1
hsa-let-7b-5p	MIMAT0000063	CUX1
hsa-let-7b-5p	MIMAT0000063	CYP1A2
hsa-let-7b-5p	MIMAT0000063	CYP2J2
hsa-let-7b-5p	MIMAT0000063	DCTD
hsa-let-7b-5p	MIMAT0000063	DHX9
hsa-let-7b-5p	MIMAT0000063	DDX10
hsa-let-7b-5p	MIMAT0000063	DFFA
hsa-let-7b-5p	MIMAT0000063	TIMM8A
hsa-let-7b-5p	MIMAT0000063	DIAPH1
hsa-let-7b-5p	MIMAT0000063	DLAT
hsa-let-7b-5p	MIMAT0000063	DMD
hsa-let-7b-5p	MIMAT0000063	DNA2
hsa-let-7b-5p	MIMAT0000063	DNAH9
hsa-let-7b-5p	MIMAT0000063	DYNC1H1
hsa-let-7b-5p	MIMAT0000063	DRG2
hsa-let-7b-5p	MIMAT0000063	ARID3A
hsa-let-7b-5p	MIMAT0000063	RCAN1
hsa-let-7b-5p	MIMAT0000063	DSG2
hsa-let-7b-5p	MIMAT0000063	DSP
hsa-let-7b-5p	MIMAT0000063	DUSP1
hsa-let-7b-5p	MIMAT0000063	DVL3
hsa-let-7b-5p	MIMAT0000063	E2F2
hsa-let-7b-5p	MIMAT0000063	E2F3
hsa-let-7b-5p	MIMAT0000063	E2F5
hsa-let-7b-5p	MIMAT0000063	E2F6
hsa-let-7b-5p	MIMAT0000063	EDN1
hsa-let-7b-5p	MIMAT0000063	EEF1A1
hsa-let-7b-5p	MIMAT0000063	EEF2
hsa-let-7b-5p	MIMAT0000063	EIF4A1
hsa-let-7b-5p	MIMAT0000063	EIF4A2
hsa-let-7b-5p	MIMAT0000063	EIF4G2
hsa-let-7b-5p	MIMAT0000063	ELK4
hsa-let-7b-5p	MIMAT0000063	ENG
hsa-let-7b-5p	MIMAT0000063	EP300
hsa-let-7b-5p	MIMAT0000063	EPHA4
hsa-let-7b-5p	MIMAT0000063	ERCC1
hsa-let-7b-5p	MIMAT0000063	ETFA
hsa-let-7b-5p	MIMAT0000063	EZH2
hsa-let-7b-5p	MIMAT0000063	F2
hsa-let-7b-5p	MIMAT0000063	FANCD2
hsa-let-7b-5p	MIMAT0000063	ACSL1
hsa-let-7b-5p	MIMAT0000063	FEN1
hsa-let-7b-5p	MIMAT0000063	FLII
hsa-let-7b-5p	MIMAT0000063	FLNA
hsa-let-7b-5p	MIMAT0000063	FMO4
hsa-let-7b-5p	MIMAT0000063	FPR1
hsa-let-7b-5p	MIMAT0000063	FXN
hsa-let-7b-5p	MIMAT0000063	GABPB1
hsa-let-7b-5p	MIMAT0000063	GALNT2
hsa-let-7b-5p	MIMAT0000063	GAPDH
hsa-let-7b-5p	MIMAT0000063	GATA6
hsa-let-7b-5p	MIMAT0000063	GATM
hsa-let-7b-5p	MIMAT0000063	NR6A1
hsa-let-7b-5p	MIMAT0000063	GLB1
hsa-let-7b-5p	MIMAT0000063	GLO1
hsa-let-7b-5p	MIMAT0000063	GNAS
hsa-let-7b-5p	MIMAT0000063	GNB1
hsa-let-7b-5p	MIMAT0000063	GNG5
hsa-let-7b-5p	MIMAT0000063	GOLGA4
hsa-let-7b-5p	MIMAT0000063	GPI
hsa-let-7b-5p	MIMAT0000063	GPM6B
hsa-let-7b-5p	MIMAT0000063	GPX7
hsa-let-7b-5p	MIMAT0000063	GSK3A
hsa-let-7b-5p	MIMAT0000063	GSPT1
hsa-let-7b-5p	MIMAT0000063	GSR
hsa-let-7b-5p	MIMAT0000063	GTF2I
hsa-let-7b-5p	MIMAT0000063	GTF3C1
hsa-let-7b-5p	MIMAT0000063	GYG1
hsa-let-7b-5p	MIMAT0000063	GYS1
hsa-let-7b-5p	MIMAT0000063	GYS2
hsa-let-7b-5p	MIMAT0000063	HIST1H1C
hsa-let-7b-5p	MIMAT0000063	HIST1H2BD
hsa-let-7b-5p	MIMAT0000063	HADHA
hsa-let-7b-5p	MIMAT0000063	HARS
hsa-let-7b-5p	MIMAT0000063	HCFC1
hsa-let-7b-5p	MIMAT0000063	HTT
hsa-let-7b-5p	MIMAT0000063	HELLS
hsa-let-7b-5p	MIMAT0000063	HIF1A
hsa-let-7b-5p	MIMAT0000063	HK1
hsa-let-7b-5p	MIMAT0000063	HMGB1
hsa-let-7b-5p	MIMAT0000063	HMGCS1
hsa-let-7b-5p	MIMAT0000063	HMGA1
hsa-let-7b-5p	MIMAT0000063	HNRNPF
hsa-let-7b-5p	MIMAT0000063	HNRNPL
hsa-let-7b-5p	MIMAT0000063	HOXD11
hsa-let-7b-5p	MIMAT0000063	HRAS
hsa-let-7b-5p	MIMAT0000063	AGFG2
hsa-let-7b-5p	MIMAT0000063	HES1
hsa-let-7b-5p	MIMAT0000063	HSF2
hsa-let-7b-5p	MIMAT0000063	HSPA1B
hsa-let-7b-5p	MIMAT0000063	HSPA8
hsa-let-7b-5p	MIMAT0000063	HSP90AA1
hsa-let-7b-5p	MIMAT0000063	IGSF3
hsa-let-7b-5p	MIMAT0000063	IDI1
hsa-let-7b-5p	MIMAT0000063	IFNB1
hsa-let-7b-5p	MIMAT0000063	IFRD1
hsa-let-7b-5p	MIMAT0000063	IGF1R
hsa-let-7b-5p	MIMAT0000063	IGHMBP2
hsa-let-7b-5p	MIMAT0000063	RBPJ
hsa-let-7b-5p	MIMAT0000063	IL6R
hsa-let-7b-5p	MIMAT0000063	CXCL8
hsa-let-7b-5p	MIMAT0000063	IMPDH1
hsa-let-7b-5p	MIMAT0000063	IMPDH2
hsa-let-7b-5p	MIMAT0000063	INPPL1
hsa-let-7b-5p	MIMAT0000063	ITGA3
hsa-let-7b-5p	MIMAT0000063	ITGB5
hsa-let-7b-5p	MIMAT0000063	KCNC4
hsa-let-7b-5p	MIMAT0000063	KIF2A
hsa-let-7b-5p	MIMAT0000063	KIFC1
hsa-let-7b-5p	MIMAT0000063	KPNA5
hsa-let-7b-5p	MIMAT0000063	TNPO1
hsa-let-7b-5p	MIMAT0000063	RPSA
hsa-let-7b-5p	MIMAT0000063	LBR
hsa-let-7b-5p	MIMAT0000063	LDLR
hsa-let-7b-5p	MIMAT0000063	LPL
hsa-let-7b-5p	MIMAT0000063	LTA4H
hsa-let-7b-5p	MIMAT0000063	LYN
hsa-let-7b-5p	MIMAT0000063	MAB21L1
hsa-let-7b-5p	MIMAT0000063	MXD1
hsa-let-7b-5p	MIMAT0000063	MAGEA3
hsa-let-7b-5p	MIMAT0000063	MAGEA6
hsa-let-7b-5p	MIMAT0000063	MAGEA12
hsa-let-7b-5p	MIMAT0000063	MAP4
hsa-let-7b-5p	MIMAT0000063	MARS
hsa-let-7b-5p	MIMAT0000063	MCM4
hsa-let-7b-5p	MIMAT0000063	MCM7
hsa-let-7b-5p	MIMAT0000063	MDM4
hsa-let-7b-5p	MIMAT0000063	MEF2C
hsa-let-7b-5p	MIMAT0000063	MEF2D
hsa-let-7b-5p	MIMAT0000063	MEIS3P1
hsa-let-7b-5p	MIMAT0000063	CD99
hsa-let-7b-5p	MIMAT0000063	MIPEP
hsa-let-7b-5p	MIMAT0000063	MLLT1
hsa-let-7b-5p	MIMAT0000063	MOV10
hsa-let-7b-5p	MIMAT0000063	MPG
hsa-let-7b-5p	MIMAT0000063	ABCC1
hsa-let-7b-5p	MIMAT0000063	MSI1
hsa-let-7b-5p	MIMAT0000063	MSN
hsa-let-7b-5p	MIMAT0000063	ATP6
hsa-let-7b-5p	MIMAT0000063	COX1
hsa-let-7b-5p	MIMAT0000063	COX2
hsa-let-7b-5p	MIMAT0000063	COX3
hsa-let-7b-5p	MIMAT0000063	ND1
hsa-let-7b-5p	MIMAT0000063	ND2
hsa-let-7b-5p	MIMAT0000063	ND4
hsa-let-7b-5p	MIMAT0000063	ND4L
hsa-let-7b-5p	MIMAT0000063	ND5
hsa-let-7b-5p	MIMAT0000063	MTRR
hsa-let-7b-5p	MIMAT0000063	MYC
hsa-let-7b-5p	MIMAT0000063	MYO1C
hsa-let-7b-5p	MIMAT0000063	MYO1E
hsa-let-7b-5p	MIMAT0000063	NACA
hsa-let-7b-5p	MIMAT0000063	NAP1L1
hsa-let-7b-5p	MIMAT0000063	NDUFA10
hsa-let-7b-5p	MIMAT0000063	NEDD4
hsa-let-7b-5p	MIMAT0000063	NFATC1
hsa-let-7b-5p	MIMAT0000063	NFATC3
hsa-let-7b-5p	MIMAT0000063	NFKBIA
hsa-let-7b-5p	MIMAT0000063	NME4
hsa-let-7b-5p	MIMAT0000063	CNOT2
hsa-let-7b-5p	MIMAT0000063	SLC11A2
hsa-let-7b-5p	MIMAT0000063	NRAS
hsa-let-7b-5p	MIMAT0000063	NRDC
hsa-let-7b-5p	MIMAT0000063	NUCB2
hsa-let-7b-5p	MIMAT0000063	NVL
hsa-let-7b-5p	MIMAT0000063	OPRL1
hsa-let-7b-5p	MIMAT0000063	ORC4
hsa-let-7b-5p	MIMAT0000063	OXA1L
hsa-let-7b-5p	MIMAT0000063	PA2G4
hsa-let-7b-5p	MIMAT0000063	PAFAH1B3
hsa-let-7b-5p	MIMAT0000063	PAFAH2
hsa-let-7b-5p	MIMAT0000063	PAK1
hsa-let-7b-5p	MIMAT0000063	PAX3
hsa-let-7b-5p	MIMAT0000063	PBX2
hsa-let-7b-5p	MIMAT0000063	PCBP2
hsa-let-7b-5p	MIMAT0000063	PCCB
hsa-let-7b-5p	MIMAT0000063	PCYT1A
hsa-let-7b-5p	MIMAT0000063	PDGFB
hsa-let-7b-5p	MIMAT0000063	PDGFRA
hsa-let-7b-5p	MIMAT0000063	PDK1
hsa-let-7b-5p	MIMAT0000063	PER1
hsa-let-7b-5p	MIMAT0000063	PEX6
hsa-let-7b-5p	MIMAT0000063	PFKM
hsa-let-7b-5p	MIMAT0000063	PFN1
hsa-let-7b-5p	MIMAT0000063	PGM1
hsa-let-7b-5p	MIMAT0000063	PGM3
hsa-let-7b-5p	MIMAT0000063	PHKA1
hsa-let-7b-5p	MIMAT0000063	PLAGL2
hsa-let-7b-5p	MIMAT0000063	PLCB3
hsa-let-7b-5p	MIMAT0000063	PLCG2
hsa-let-7b-5p	MIMAT0000063	PLK1
hsa-let-7b-5p	MIMAT0000063	PMAIP1
hsa-let-7b-5p	MIMAT0000063	4-Sep
hsa-let-7b-5p	MIMAT0000063	POLD2
hsa-let-7b-5p	MIMAT0000063	POLR2A
hsa-let-7b-5p	MIMAT0000063	POLR2C
hsa-let-7b-5p	MIMAT0000063	POLR2D
hsa-let-7b-5p	MIMAT0000063	POLR2H
hsa-let-7b-5p	MIMAT0000063	POLR2L
hsa-let-7b-5p	MIMAT0000063	PPID
hsa-let-7b-5p	MIMAT0000063	PPM1G
hsa-let-7b-5p	MIMAT0000063	PPP1R7
hsa-let-7b-5p	MIMAT0000063	PPP2R2A
hsa-let-7b-5p	MIMAT0000063	PPP2R5E
hsa-let-7b-5p	MIMAT0000063	PRIM1
hsa-let-7b-5p	MIMAT0000063	PRIM2
hsa-let-7b-5p	MIMAT0000063	PRKAA2
hsa-let-7b-5p	MIMAT0000063	PRKAR2A
hsa-let-7b-5p	MIMAT0000063	PRKD1
hsa-let-7b-5p	MIMAT0000063	MAPK1
hsa-let-7b-5p	MIMAT0000063	MAPK6
hsa-let-7b-5p	MIMAT0000063	MAP2K2
hsa-let-7b-5p	MIMAT0000063	MAP2K7
hsa-let-7b-5p	MIMAT0000063	PRPS1
hsa-let-7b-5p	MIMAT0000063	PSMD9
hsa-let-7b-5p	MIMAT0000063	PTGFRN
hsa-let-7b-5p	MIMAT0000063	PTGS2
hsa-let-7b-5p	MIMAT0000063	PVR
hsa-let-7b-5p	MIMAT0000063	PCYT2
hsa-let-7b-5p	MIMAT0000063	QARS
hsa-let-7b-5p	MIMAT0000063	QDPR
hsa-let-7b-5p	MIMAT0000063	RALB
hsa-let-7b-5p	MIMAT0000063	RBBP6
hsa-let-7b-5p	MIMAT0000063	RDX
hsa-let-7b-5p	MIMAT0000063	DPF2
hsa-let-7b-5p	MIMAT0000063	RFC2
hsa-let-7b-5p	MIMAT0000063	RHD
hsa-let-7b-5p	MIMAT0000063	BRD2
hsa-let-7b-5p	MIMAT0000063	RPL12
hsa-let-7b-5p	MIMAT0000063	RPL18
hsa-let-7b-5p	MIMAT0000063	RPL18A
hsa-let-7b-5p	MIMAT0000063	MRPL12
hsa-let-7b-5p	MIMAT0000063	RPS4X
hsa-let-7b-5p	MIMAT0000063	RPS24
hsa-let-7b-5p	MIMAT0000063	RRAD
hsa-let-7b-5p	MIMAT0000063	RRBP1
hsa-let-7b-5p	MIMAT0000063	RRM1
hsa-let-7b-5p	MIMAT0000063	RRM2
hsa-let-7b-5p	MIMAT0000063	RXRB
hsa-let-7b-5p	MIMAT0000063	SAFB
hsa-let-7b-5p	MIMAT0000063	SALL2
hsa-let-7b-5p	MIMAT0000063	SC5D
hsa-let-7b-5p	MIMAT0000063	ATXN2
hsa-let-7b-5p	MIMAT0000063	SCD
hsa-let-7b-5p	MIMAT0000063	SEMG2
hsa-let-7b-5p	MIMAT0000063	SKI
hsa-let-7b-5p	MIMAT0000063	SLC1A4
hsa-let-7b-5p	MIMAT0000063	SLC20A1
hsa-let-7b-5p	MIMAT0000063	SLC25A1
hsa-let-7b-5p	MIMAT0000063	SMARCA1
hsa-let-7b-5p	MIMAT0000063	SMARCA4
hsa-let-7b-5p	MIMAT0000063	SMARCB1
hsa-let-7b-5p	MIMAT0000063	SMARCC1
hsa-let-7b-5p	MIMAT0000063	SMARCC2
hsa-let-7b-5p	MIMAT0000063	SMARCD1
hsa-let-7b-5p	MIMAT0000063	SUMO2
hsa-let-7b-5p	MIMAT0000063	SNRPA
hsa-let-7b-5p	MIMAT0000063	SNRPE
hsa-let-7b-5p	MIMAT0000063	SOD2
hsa-let-7b-5p	MIMAT0000063	SON
hsa-let-7b-5p	MIMAT0000063	SOX9
hsa-let-7b-5p	MIMAT0000063	SP1
hsa-let-7b-5p	MIMAT0000063	SP100
hsa-let-7b-5p	MIMAT0000063	SPN
hsa-let-7b-5p	MIMAT0000063	SPR
hsa-let-7b-5p	MIMAT0000063	SPTBN2
hsa-let-7b-5p	MIMAT0000063	TROVE2
hsa-let-7b-5p	MIMAT0000063	SSR1
hsa-let-7b-5p	MIMAT0000063	ST13
hsa-let-7b-5p	MIMAT0000063	STAT2
hsa-let-7b-5p	MIMAT0000063	STIM1
hsa-let-7b-5p	MIMAT0000063	STK4
hsa-let-7b-5p	MIMAT0000063	AURKA
hsa-let-7b-5p	MIMAT0000063	STRN
hsa-let-7b-5p	MIMAT0000063	STX3
hsa-let-7b-5p	MIMAT0000063	SUOX
hsa-let-7b-5p	MIMAT0000063	SURF4
hsa-let-7b-5p	MIMAT0000063	SYT1
hsa-let-7b-5p	MIMAT0000063	TAF9
hsa-let-7b-5p	MIMAT0000063	TCOF1
hsa-let-7b-5p	MIMAT0000063	TGFBR1
hsa-let-7b-5p	MIMAT0000063	TGFBR3
hsa-let-7b-5p	MIMAT0000063	THBS1
hsa-let-7b-5p	MIMAT0000063	TIAM1
hsa-let-7b-5p	MIMAT0000063	TJP1
hsa-let-7b-5p	MIMAT0000063	TLN1
hsa-let-7b-5p	MIMAT0000063	TLR4
hsa-let-7b-5p	MIMAT0000063	NR2E1
hsa-let-7b-5p	MIMAT0000063	TRAPPC10
hsa-let-7b-5p	MIMAT0000063	TPBG
hsa-let-7b-5p	MIMAT0000063	TPD52L2
hsa-let-7b-5p	MIMAT0000063	TPM4
hsa-let-7b-5p	MIMAT0000063	TPP2
hsa-let-7b-5p	MIMAT0000063	TPT1
hsa-let-7b-5p	MIMAT0000063	TST
hsa-let-7b-5p	MIMAT0000063	TUBB2A
hsa-let-7b-5p	MIMAT0000063	TYMS
hsa-let-7b-5p	MIMAT0000063	UBA1
hsa-let-7b-5p	MIMAT0000063	UBE2A
hsa-let-7b-5p	MIMAT0000063	UBE2D2
hsa-let-7b-5p	MIMAT0000063	UBE2D3
hsa-let-7b-5p	MIMAT0000063	UBE2I
hsa-let-7b-5p	MIMAT0000063	SUMO1
hsa-let-7b-5p	MIMAT0000063	UGT8
hsa-let-7b-5p	MIMAT0000063	UCK2
hsa-let-7b-5p	MIMAT0000063	UTRN
hsa-let-7b-5p	MIMAT0000063	VCL
hsa-let-7b-5p	MIMAT0000063	YWHAE
hsa-let-7b-5p	MIMAT0000063	YWHAZ
hsa-let-7b-5p	MIMAT0000063	ZNF3
hsa-let-7b-5p	MIMAT0000063	ZNF8
hsa-let-7b-5p	MIMAT0000063	ZNF28
hsa-let-7b-5p	MIMAT0000063	ZNF148
hsa-let-7b-5p	MIMAT0000063	ZMYM2
hsa-let-7b-5p	MIMAT0000063	ZNF200
hsa-let-7b-5p	MIMAT0000063	ZNF207
hsa-let-7b-5p	MIMAT0000063	SLC30A1
hsa-let-7b-5p	MIMAT0000063	BTG2
hsa-let-7b-5p	MIMAT0000063	PXDN
hsa-let-7b-5p	MIMAT0000063	BRPF1
hsa-let-7b-5p	MIMAT0000063	PRRC2A
hsa-let-7b-5p	MIMAT0000063	BAG6
hsa-let-7b-5p	MIMAT0000063	ARHGEF5
hsa-let-7b-5p	MIMAT0000063	UBXN8
hsa-let-7b-5p	MIMAT0000063	NUP214
hsa-let-7b-5p	MIMAT0000063	MLLT10
hsa-let-7b-5p	MIMAT0000063	PDHX
hsa-let-7b-5p	MIMAT0000063	PTP4A2
hsa-let-7b-5p	MIMAT0000063	KMT2D
hsa-let-7b-5p	MIMAT0000063	HMGA2
hsa-let-7b-5p	MIMAT0000063	COIL
hsa-let-7b-5p	MIMAT0000063	NCOA3
hsa-let-7b-5p	MIMAT0000063	SMC1A
hsa-let-7b-5p	MIMAT0000063	NAA10
hsa-let-7b-5p	MIMAT0000063	SLC10A3
hsa-let-7b-5p	MIMAT0000063	FZD9
hsa-let-7b-5p	MIMAT0000063	HIST1H3B
hsa-let-7b-5p	MIMAT0000063	DYRK3
hsa-let-7b-5p	MIMAT0000063	DHX16
hsa-let-7b-5p	MIMAT0000063	CUL3
hsa-let-7b-5p	MIMAT0000063	CUL2
hsa-let-7b-5p	MIMAT0000063	CUL1
hsa-let-7b-5p	MIMAT0000063	IRS4
hsa-let-7b-5p	MIMAT0000063	DENR
hsa-let-7b-5p	MIMAT0000063	THOC5
hsa-let-7b-5p	MIMAT0000063	KHSRP
hsa-let-7b-5p	MIMAT0000063	NOP14
hsa-let-7b-5p	MIMAT0000063	SLC25A12
hsa-let-7b-5p	MIMAT0000063	USO1
hsa-let-7b-5p	MIMAT0000063	RTCA
hsa-let-7b-5p	MIMAT0000063	SOCS1
hsa-let-7b-5p	MIMAT0000063	IRS2
hsa-let-7b-5p	MIMAT0000063	EIF3C
hsa-let-7b-5p	MIMAT0000063	EIF3D
hsa-let-7b-5p	MIMAT0000063	GBF1
hsa-let-7b-5p	MIMAT0000063	RNMT
hsa-let-7b-5p	MIMAT0000063	TNFSF12
hsa-let-7b-5p	MIMAT0000063	TNFSF9
hsa-let-7b-5p	MIMAT0000063	SNAP23
hsa-let-7b-5p	MIMAT0000063	RIOK3
hsa-let-7b-5p	MIMAT0000063	TNFRSF10B
hsa-let-7b-5p	MIMAT0000063	PEX11B
hsa-let-7b-5p	MIMAT0000063	TRIM24
hsa-let-7b-5p	MIMAT0000063	CCNK
hsa-let-7b-5p	MIMAT0000063	SLC5A6
hsa-let-7b-5p	MIMAT0000063	DDX18
hsa-let-7b-5p	MIMAT0000063	EIF2B3
hsa-let-7b-5p	MIMAT0000063	CCNA1
hsa-let-7b-5p	MIMAT0000063	MBD2
hsa-let-7b-5p	MIMAT0000063	WASF1
hsa-let-7b-5p	MIMAT0000063	WASL
hsa-let-7b-5p	MIMAT0000063	BAZ1B
hsa-let-7b-5p	MIMAT0000063	UBA3
hsa-let-7b-5p	MIMAT0000063	UBE2M
hsa-let-7b-5p	MIMAT0000063	MAP7
hsa-let-7b-5p	MIMAT0000063	PAPSS1
hsa-let-7b-5p	MIMAT0000063	CLDN12
hsa-let-7b-5p	MIMAT0000063	USP14
hsa-let-7b-5p	MIMAT0000063	USP10
hsa-let-7b-5p	MIMAT0000063	CCNB2
hsa-let-7b-5p	MIMAT0000063	ATG12
hsa-let-7b-5p	MIMAT0000063	SYNGR2
hsa-let-7b-5p	MIMAT0000063	HGS
hsa-let-7b-5p	MIMAT0000063	DDX21
hsa-let-7b-5p	MIMAT0000063	DEDD
hsa-let-7b-5p	MIMAT0000063	AURKB
hsa-let-7b-5p	MIMAT0000063	TIAF1
hsa-let-7b-5p	MIMAT0000063	NOLC1
hsa-let-7b-5p	MIMAT0000063	PTTG1
hsa-let-7b-5p	MIMAT0000063	TBRG4
hsa-let-7b-5p	MIMAT0000063	MED14
hsa-let-7b-5p	MIMAT0000063	ADGRG1
hsa-let-7b-5p	MIMAT0000063	ATP6V1F
hsa-let-7b-5p	MIMAT0000063	COPS2
hsa-let-7b-5p	MIMAT0000063	TRIP12
hsa-let-7b-5p	MIMAT0000063	GTF3C4
hsa-let-7b-5p	MIMAT0000063	VAMP3
hsa-let-7b-5p	MIMAT0000063	SLC9A3R1
hsa-let-7b-5p	MIMAT0000063	CIAO1
hsa-let-7b-5p	MIMAT0000063	FADS2
hsa-let-7b-5p	MIMAT0000063	HAND1
hsa-let-7b-5p	MIMAT0000063	ZNF264
hsa-let-7b-5p	MIMAT0000063	QKI
hsa-let-7b-5p	MIMAT0000063	GGPS1
hsa-let-7b-5p	MIMAT0000063	PCYT1B
hsa-let-7b-5p	MIMAT0000063	ONECUT2
hsa-let-7b-5p	MIMAT0000063	FXR2
hsa-let-7b-5p	MIMAT0000063	EEF1E1
hsa-let-7b-5p	MIMAT0000063	SCAMP1
hsa-let-7b-5p	MIMAT0000063	BAG5
hsa-let-7b-5p	MIMAT0000063	ATP6V1G1
hsa-let-7b-5p	MIMAT0000063	SOX13
hsa-let-7b-5p	MIMAT0000063	ENTPD4
hsa-let-7b-5p	MIMAT0000063	NCOR1
hsa-let-7b-5p	MIMAT0000063	NUP155
hsa-let-7b-5p	MIMAT0000063	CLCA2
hsa-let-7b-5p	MIMAT0000063	SH3PXD2A
hsa-let-7b-5p	MIMAT0000063	CTR9
hsa-let-7b-5p	MIMAT0000063	HS2ST1
hsa-let-7b-5p	MIMAT0000063	CEP135
hsa-let-7b-5p	MIMAT0000063	KDM4A
hsa-let-7b-5p	MIMAT0000063	CLINT1
hsa-let-7b-5p	MIMAT0000063	BZW1
hsa-let-7b-5p	MIMAT0000063	KIAA0391
hsa-let-7b-5p	MIMAT0000063	PUM1
hsa-let-7b-5p	MIMAT0000063	ESPL1
hsa-let-7b-5p	MIMAT0000063	HERPUD1
hsa-let-7b-5p	MIMAT0000063	EIF4A3
hsa-let-7b-5p	MIMAT0000063	SNX17
hsa-let-7b-5p	MIMAT0000063	SCRN1
hsa-let-7b-5p	MIMAT0000063	IP6K1
hsa-let-7b-5p	MIMAT0000063	RNF40
hsa-let-7b-5p	MIMAT0000063	KIAA0141
hsa-let-7b-5p	MIMAT0000063	EFCAB14
hsa-let-7b-5p	MIMAT0000063	TSC22D2
hsa-let-7b-5p	MIMAT0000063	AREL1
hsa-let-7b-5p	MIMAT0000063	ZC3H11A
hsa-let-7b-5p	MIMAT0000063	POM121
hsa-let-7b-5p	MIMAT0000063	SMG7
hsa-let-7b-5p	MIMAT0000063	UBAP2L
hsa-let-7b-5p	MIMAT0000063	RBM19
hsa-let-7b-5p	MIMAT0000063	DENND4B
hsa-let-7b-5p	MIMAT0000063	NCAPD2
hsa-let-7b-5p	MIMAT0000063	SEC16A
hsa-let-7b-5p	MIMAT0000063	ZBTB5
hsa-let-7b-5p	MIMAT0000063	LPGAT1
hsa-let-7b-5p	MIMAT0000063	USP15
hsa-let-7b-5p	MIMAT0000063	MED13
hsa-let-7b-5p	MIMAT0000063	NUP153
hsa-let-7b-5p	MIMAT0000063	HNRNPDL
hsa-let-7b-5p	MIMAT0000063	CHAF1A
hsa-let-7b-5p	MIMAT0000063	SCAMP3
hsa-let-7b-5p	MIMAT0000063	HUWE1
hsa-let-7b-5p	MIMAT0000063	TSPAN3
hsa-let-7b-5p	MIMAT0000063	NUBP2
hsa-let-7b-5p	MIMAT0000063	RBM12
hsa-let-7b-5p	MIMAT0000063	TRIM28
hsa-let-7b-5p	MIMAT0000063	FARP1
hsa-let-7b-5p	MIMAT0000063	LPCAT3
hsa-let-7b-5p	MIMAT0000063	SLC25A13
hsa-let-7b-5p	MIMAT0000063	ALG3
hsa-let-7b-5p	MIMAT0000063	PSME3
hsa-let-7b-5p	MIMAT0000063	NME6
hsa-let-7b-5p	MIMAT0000063	GDF11
hsa-let-7b-5p	MIMAT0000063	ZNF443
hsa-let-7b-5p	MIMAT0000063	DCAF7
hsa-let-7b-5p	MIMAT0000063	CALCOCO2
hsa-let-7b-5p	MIMAT0000063	GPHN
hsa-let-7b-5p	MIMAT0000063	AKAP8
hsa-let-7b-5p	MIMAT0000063	SIGMAR1
hsa-let-7b-5p	MIMAT0000063	6-Mar
hsa-let-7b-5p	MIMAT0000063	AKR1A1
hsa-let-7b-5p	MIMAT0000063	PCGF3
hsa-let-7b-5p	MIMAT0000063	WARS2
hsa-let-7b-5p	MIMAT0000063	TUBA1B
hsa-let-7b-5p	MIMAT0000063	TUBB4A
hsa-let-7b-5p	MIMAT0000063	SCML2
hsa-let-7b-5p	MIMAT0000063	DLC1
hsa-let-7b-5p	MIMAT0000063	NDRG1
hsa-let-7b-5p	MIMAT0000063	NSA2
hsa-let-7b-5p	MIMAT0000063	YAP1
hsa-let-7b-5p	MIMAT0000063	CD2BP2
hsa-let-7b-5p	MIMAT0000063	CDIPT
hsa-let-7b-5p	MIMAT0000063	TUBGCP3
hsa-let-7b-5p	MIMAT0000063	ZER1
hsa-let-7b-5p	MIMAT0000063	SEC23B
hsa-let-7b-5p	MIMAT0000063	LRRC41
hsa-let-7b-5p	MIMAT0000063	UNC13B
hsa-let-7b-5p	MIMAT0000063	DDX17
hsa-let-7b-5p	MIMAT0000063	IPO8
hsa-let-7b-5p	MIMAT0000063	IPO7
hsa-let-7b-5p	MIMAT0000063	RPP38
hsa-let-7b-5p	MIMAT0000063	PRPF8
hsa-let-7b-5p	MIMAT0000063	PDLIM5
hsa-let-7b-5p	MIMAT0000063	TGOLN2
hsa-let-7b-5p	MIMAT0000063	ARID3B
hsa-let-7b-5p	MIMAT0000063	POLR3G
hsa-let-7b-5p	MIMAT0000063	LEFTY1
hsa-let-7b-5p	MIMAT0000063	IGF2BP1
hsa-let-7b-5p	MIMAT0000063	IGF2BP3
hsa-let-7b-5p	MIMAT0000063	IGF2BP2
hsa-let-7b-5p	MIMAT0000063	CELF1
hsa-let-7b-5p	MIMAT0000063	CTCF
hsa-let-7b-5p	MIMAT0000063	SLC12A7
hsa-let-7b-5p	MIMAT0000063	RAI1
hsa-let-7b-5p	MIMAT0000063	KIF1C
hsa-let-7b-5p	MIMAT0000063	AHCYL1
hsa-let-7b-5p	MIMAT0000063	ARPP19
hsa-let-7b-5p	MIMAT0000063	WDR4
hsa-let-7b-5p	MIMAT0000063	ZNF460
hsa-let-7b-5p	MIMAT0000063	TUBGCP2
hsa-let-7b-5p	MIMAT0000063	CLPX
hsa-let-7b-5p	MIMAT0000063	SRCAP
hsa-let-7b-5p	MIMAT0000063	PGRMC1
hsa-let-7b-5p	MIMAT0000063	WDR3
hsa-let-7b-5p	MIMAT0000063	RAB10
hsa-let-7b-5p	MIMAT0000063	PPARGC1A
hsa-let-7b-5p	MIMAT0000063	TXNL4A
hsa-let-7b-5p	MIMAT0000063	PAPOLA
hsa-let-7b-5p	MIMAT0000063	POP1
hsa-let-7b-5p	MIMAT0000063	KDELR1
hsa-let-7b-5p	MIMAT0000063	LMAN2
hsa-let-7b-5p	MIMAT0000063	STIP1
hsa-let-7b-5p	MIMAT0000063	ASCC3
hsa-let-7b-5p	MIMAT0000063	GCN1
hsa-let-7b-5p	MIMAT0000063	SLC27A2
hsa-let-7b-5p	MIMAT0000063	ADRM1
hsa-let-7b-5p	MIMAT0000063	TMEM115
hsa-let-7b-5p	MIMAT0000063	HNRNPUL1
hsa-let-7b-5p	MIMAT0000063	ATE1
hsa-let-7b-5p	MIMAT0000063	PRDM4
hsa-let-7b-5p	MIMAT0000063	LSM6
hsa-let-7b-5p	MIMAT0000063	RABL2B
hsa-let-7b-5p	MIMAT0000063	RABL2A
hsa-let-7b-5p	MIMAT0000063	FSTL1
hsa-let-7b-5p	MIMAT0000063	BAZ2A
hsa-let-7b-5p	MIMAT0000063	BAZ1A
hsa-let-7b-5p	MIMAT0000063	ABCB8
hsa-let-7b-5p	MIMAT0000063	SUPT16H
hsa-let-7b-5p	MIMAT0000063	DDX20
hsa-let-7b-5p	MIMAT0000063	PRAF2
hsa-let-7b-5p	MIMAT0000063	PDCD10
hsa-let-7b-5p	MIMAT0000063	PMF1
hsa-let-7b-5p	MIMAT0000063	DUSP12
hsa-let-7b-5p	MIMAT0000063	ATXN2L
hsa-let-7b-5p	MIMAT0000063	STK38
hsa-let-7b-5p	MIMAT0000063	IKZF3
hsa-let-7b-5p	MIMAT0000063	COPG1
hsa-let-7b-5p	MIMAT0000063	DNAJC8
hsa-let-7b-5p	MIMAT0000063	SCAF8
hsa-let-7b-5p	MIMAT0000063	ZNF652
hsa-let-7b-5p	MIMAT0000063	RNF44
hsa-let-7b-5p	MIMAT0000063	ZNF507
hsa-let-7b-5p	MIMAT0000063	CPEB3
hsa-let-7b-5p	MIMAT0000063	FNDC3A
hsa-let-7b-5p	MIMAT0000063	DZIP1
hsa-let-7b-5p	MIMAT0000063	BAHD1
hsa-let-7b-5p	MIMAT0000063	RPIA
hsa-let-7b-5p	MIMAT0000063	PDCD11
hsa-let-7b-5p	MIMAT0000063	CNOT1
hsa-let-7b-5p	MIMAT0000063	RBM34
hsa-let-7b-5p	MIMAT0000063	XPO7
hsa-let-7b-5p	MIMAT0000063	SMG1
hsa-let-7b-5p	MIMAT0000063	ZNF609
hsa-let-7b-5p	MIMAT0000063	RRP1B
hsa-let-7b-5p	MIMAT0000063	VWA8
hsa-let-7b-5p	MIMAT0000063	PPRC1
hsa-let-7b-5p	MIMAT0000063	ERC1
hsa-let-7b-5p	MIMAT0000063	PEG10
hsa-let-7b-5p	MIMAT0000063	ARHGAP26
hsa-let-7b-5p	MIMAT0000063	MCF2L2
hsa-let-7b-5p	MIMAT0000063	TNRC6B
hsa-let-7b-5p	MIMAT0000063	TAB2
hsa-let-7b-5p	MIMAT0000063	PLXND1
hsa-let-7b-5p	MIMAT0000063	EPB41L3
hsa-let-7b-5p	MIMAT0000063	GGA3
hsa-let-7b-5p	MIMAT0000063	TTLL12
hsa-let-7b-5p	MIMAT0000063	ATG4B
hsa-let-7b-5p	MIMAT0000063	PMPCA
hsa-let-7b-5p	MIMAT0000063	ARL6IP1
hsa-let-7b-5p	MIMAT0000063	SYNE2
hsa-let-7b-5p	MIMAT0000063	PDS5A
hsa-let-7b-5p	MIMAT0000063	ADGRL2
hsa-let-7b-5p	MIMAT0000063	DNMBP
hsa-let-7b-5p	MIMAT0000063	CLUH
hsa-let-7b-5p	MIMAT0000063	ICOSLG
hsa-let-7b-5p	MIMAT0000063	KIAA0930
hsa-let-7b-5p	MIMAT0000063	ZCCHC11
hsa-let-7b-5p	MIMAT0000063	USP22
hsa-let-7b-5p	MIMAT0000063	VPS39
hsa-let-7b-5p	MIMAT0000063	SYNE1
hsa-let-7b-5p	MIMAT0000063	ZNF629
hsa-let-7b-5p	MIMAT0000063	PSD3
hsa-let-7b-5p	MIMAT0000063	LARP1
hsa-let-7b-5p	MIMAT0000063	RRP8
hsa-let-7b-5p	MIMAT0000063	AHCYL2
hsa-let-7b-5p	MIMAT0000063	ADNP
hsa-let-7b-5p	MIMAT0000063	DICER1
hsa-let-7b-5p	MIMAT0000063	SF3B1
hsa-let-7b-5p	MIMAT0000063	ABCB10
hsa-let-7b-5p	MIMAT0000063	CBX6
hsa-let-7b-5p	MIMAT0000063	CBX5
hsa-let-7b-5p	MIMAT0000063	SEC11A
hsa-let-7b-5p	MIMAT0000063	RBFOX2
hsa-let-7b-5p	MIMAT0000063	CARHSP1
hsa-let-7b-5p	MIMAT0000063	ACOT9
hsa-let-7b-5p	MIMAT0000063	MKRN2
hsa-let-7b-5p	MIMAT0000063	KPNA6
hsa-let-7b-5p	MIMAT0000063	PLD3
hsa-let-7b-5p	MIMAT0000063	ARFIP2
hsa-let-7b-5p	MIMAT0000063	PLXNB2
hsa-let-7b-5p	MIMAT0000063	TMEM2
hsa-let-7b-5p	MIMAT0000063	RAB38
hsa-let-7b-5p	MIMAT0000063	IFIT5
hsa-let-7b-5p	MIMAT0000063	RAB3GAP2
hsa-let-7b-5p	MIMAT0000063	CIZ1
hsa-let-7b-5p	MIMAT0000063	ARIH1
hsa-let-7b-5p	MIMAT0000063	NIPBL
hsa-let-7b-5p	MIMAT0000063	YIPF3
hsa-let-7b-5p	MIMAT0000063	POLR1A
hsa-let-7b-5p	MIMAT0000063	INTS7
hsa-let-7b-5p	MIMAT0000063	AHCTF1
hsa-let-7b-5p	MIMAT0000063	GEMIN5
hsa-let-7b-5p	MIMAT0000063	PTPN23
hsa-let-7b-5p	MIMAT0000063	VIRMA
hsa-let-7b-5p	MIMAT0000063	MMACHC
hsa-let-7b-5p	MIMAT0000063	RPAP1
hsa-let-7b-5p	MIMAT0000063	LRIG1
hsa-let-7b-5p	MIMAT0000063	PTCD1
hsa-let-7b-5p	MIMAT0000063	IPCEF1
hsa-let-7b-5p	MIMAT0000063	PPP1R16B
hsa-let-7b-5p	MIMAT0000063	DNM3
hsa-let-7b-5p	MIMAT0000063	ANKRD17
hsa-let-7b-5p	MIMAT0000063	APPL1
hsa-let-7b-5p	MIMAT0000063	CHTOP
hsa-let-7b-5p	MIMAT0000063	SZRD1
hsa-let-7b-5p	MIMAT0000063	GAPVD1
hsa-let-7b-5p	MIMAT0000063	SERBP1
hsa-let-7b-5p	MIMAT0000063	TES
hsa-let-7b-5p	MIMAT0000063	INTS1
hsa-let-7b-5p	MIMAT0000063	FBXW2
hsa-let-7b-5p	MIMAT0000063	MYCBP
hsa-let-7b-5p	MIMAT0000063	CNNM3
hsa-let-7b-5p	MIMAT0000063	TIMM9
hsa-let-7b-5p	MIMAT0000063	AGO1
hsa-let-7b-5p	MIMAT0000063	AATF
hsa-let-7b-5p	MIMAT0000063	CKAP2
hsa-let-7b-5p	MIMAT0000063	RANBP6
hsa-let-7b-5p	MIMAT0000063	AP3M1
hsa-let-7b-5p	MIMAT0000063	PABPC1
hsa-let-7b-5p	MIMAT0000063	TRUB2
hsa-let-7b-5p	MIMAT0000063	NPTN
hsa-let-7b-5p	MIMAT0000063	VPS41
hsa-let-7b-5p	MIMAT0000063	EIF2AK1
hsa-let-7b-5p	MIMAT0000063	AFF4
hsa-let-7b-5p	MIMAT0000063	PALD1
hsa-let-7b-5p	MIMAT0000063	BRPF3
hsa-let-7b-5p	MIMAT0000063	AGO2
hsa-let-7b-5p	MIMAT0000063	SALL3
hsa-let-7b-5p	MIMAT0000063	DISC1
hsa-let-7b-5p	MIMAT0000063	CHMP2A
hsa-let-7b-5p	MIMAT0000063	RNF115
hsa-let-7b-5p	MIMAT0000063	NFU1
hsa-let-7b-5p	MIMAT0000063	TOX3
hsa-let-7b-5p	MIMAT0000063	PRPF19
hsa-let-7b-5p	MIMAT0000063	RRP7A
hsa-let-7b-5p	MIMAT0000063	POLL
hsa-let-7b-5p	MIMAT0000063	MCAT
hsa-let-7b-5p	MIMAT0000063	MAT2B
hsa-let-7b-5p	MIMAT0000063	OSTM1
hsa-let-7b-5p	MIMAT0000063	BZW2
hsa-let-7b-5p	MIMAT0000063	C19orf53
hsa-let-7b-5p	MIMAT0000063	DBNL
hsa-let-7b-5p	MIMAT0000063	THYN1
hsa-let-7b-5p	MIMAT0000063	COMMD9
hsa-let-7b-5p	MIMAT0000063	UHRF1
hsa-let-7b-5p	MIMAT0000063	ABT1
hsa-let-7b-5p	MIMAT0000063	PARVB
hsa-let-7b-5p	MIMAT0000063	CPSF1
hsa-let-7b-5p	MIMAT0000063	SNX12
hsa-let-7b-5p	MIMAT0000063	SLC25A24
hsa-let-7b-5p	MIMAT0000063	NOP53
hsa-let-7b-5p	MIMAT0000063	ERO1A
hsa-let-7b-5p	MIMAT0000063	SOCS7
hsa-let-7b-5p	MIMAT0000063	EHD4
hsa-let-7b-5p	MIMAT0000063	TMED5
hsa-let-7b-5p	MIMAT0000063	TRNT1
hsa-let-7b-5p	MIMAT0000063	SH3GLB1
hsa-let-7b-5p	MIMAT0000063	LACTB2
hsa-let-7b-5p	MIMAT0000063	NAA20
hsa-let-7b-5p	MIMAT0000063	RNFT1
hsa-let-7b-5p	MIMAT0000063	VPS28
hsa-let-7b-5p	MIMAT0000063	PLEKHO1
hsa-let-7b-5p	MIMAT0000063	IPO11
hsa-let-7b-5p	MIMAT0000063	CPA4
hsa-let-7b-5p	MIMAT0000063	NUSAP1
hsa-let-7b-5p	MIMAT0000063	HGH1
hsa-let-7b-5p	MIMAT0000063	MRPL37
hsa-let-7b-5p	MIMAT0000063	C1RL
hsa-let-7b-5p	MIMAT0000063	ERGIC2
hsa-let-7b-5p	MIMAT0000063	THEM6
hsa-let-7b-5p	MIMAT0000063	RWDD1
hsa-let-7b-5p	MIMAT0000063	DDX41
hsa-let-7b-5p	MIMAT0000063	SFMBT1
hsa-let-7b-5p	MIMAT0000063	NCKIPSD
hsa-let-7b-5p	MIMAT0000063	TRMO
hsa-let-7b-5p	MIMAT0000063	MTFP1
hsa-let-7b-5p	MIMAT0000063	ZNF581
hsa-let-7b-5p	MIMAT0000063	FAM49B
hsa-let-7b-5p	MIMAT0000063	GDE1
hsa-let-7b-5p	MIMAT0000063	ERGIC3
hsa-let-7b-5p	MIMAT0000063	TAF9B
hsa-let-7b-5p	MIMAT0000063	MRPS33
hsa-let-7b-5p	MIMAT0000063	CHMP3
hsa-let-7b-5p	MIMAT0000063	WBP11
hsa-let-7b-5p	MIMAT0000063	FGFRL1
hsa-let-7b-5p	MIMAT0000063	CHRAC1
hsa-let-7b-5p	MIMAT0000063	TERF2IP
hsa-let-7b-5p	MIMAT0000063	SLC38A2
hsa-let-7b-5p	MIMAT0000063	XRN1
hsa-let-7b-5p	MIMAT0000063	MIOS
hsa-let-7b-5p	MIMAT0000063	MIEF1
hsa-let-7b-5p	MIMAT0000063	NLE1
hsa-let-7b-5p	MIMAT0000063	CHPF2
hsa-let-7b-5p	MIMAT0000063	FAM105A
hsa-let-7b-5p	MIMAT0000063	MIER2
hsa-let-7b-5p	MIMAT0000063	DDX49
hsa-let-7b-5p	MIMAT0000063	CCNJ
hsa-let-7b-5p	MIMAT0000063	ARL15
hsa-let-7b-5p	MIMAT0000063	TBC1D13
hsa-let-7b-5p	MIMAT0000063	WDR74
hsa-let-7b-5p	MIMAT0000063	MANSC1
hsa-let-7b-5p	MIMAT0000063	RBFOX1
hsa-let-7b-5p	MIMAT0000063	PPP1R12C
hsa-let-7b-5p	MIMAT0000063	NSMCE4A
hsa-let-7b-5p	MIMAT0000063	HAUS6
hsa-let-7b-5p	MIMAT0000063	WDR55
hsa-let-7b-5p	MIMAT0000063	TOR4A
hsa-let-7b-5p	MIMAT0000063	GPATCH4
hsa-let-7b-5p	MIMAT0000063	PIGG
hsa-let-7b-5p	MIMAT0000063	BCOR
hsa-let-7b-5p	MIMAT0000063	NSUN2
hsa-let-7b-5p	MIMAT0000063	NCAPG2
hsa-let-7b-5p	MIMAT0000063	CDKAL1
hsa-let-7b-5p	MIMAT0000063	SEMA4C
hsa-let-7b-5p	MIMAT0000063	DNAAF5
hsa-let-7b-5p	MIMAT0000063	DUSP23
hsa-let-7b-5p	MIMAT0000063	DNAJC28
hsa-let-7b-5p	MIMAT0000063	C1orf27
hsa-let-7b-5p	MIMAT0000063	PARP16
hsa-let-7b-5p	MIMAT0000063	INTS11
hsa-let-7b-5p	MIMAT0000063	SLC35F6
hsa-let-7b-5p	MIMAT0000063	PIH1D1
hsa-let-7b-5p	MIMAT0000063	USP47
hsa-let-7b-5p	MIMAT0000063	PDPR
hsa-let-7b-5p	MIMAT0000063	OXR1
hsa-let-7b-5p	MIMAT0000063	CCDC186
hsa-let-7b-5p	MIMAT0000063	GPATCH1
hsa-let-7b-5p	MIMAT0000063	ARHGAP17
hsa-let-7b-5p	MIMAT0000063	FIGN
hsa-let-7b-5p	MIMAT0000063	ANKZF1
hsa-let-7b-5p	MIMAT0000063	CDCA8
hsa-let-7b-5p	MIMAT0000063	SDAD1
hsa-let-7b-5p	MIMAT0000063	TMEM33
hsa-let-7b-5p	MIMAT0000063	KLHL11
hsa-let-7b-5p	MIMAT0000063	MRM3
hsa-let-7b-5p	MIMAT0000063	ARL8B
hsa-let-7b-5p	MIMAT0000063	SETD5
hsa-let-7b-5p	MIMAT0000063	BBS7
hsa-let-7b-5p	MIMAT0000063	C11orf57
hsa-let-7b-5p	MIMAT0000063	LRRC20
hsa-let-7b-5p	MIMAT0000063	MOB1A
hsa-let-7b-5p	MIMAT0000063	SLC38A7
hsa-let-7b-5p	MIMAT0000063	STEAP3
hsa-let-7b-5p	MIMAT0000063	QRSL1
hsa-let-7b-5p	MIMAT0000063	TBC1D19
hsa-let-7b-5p	MIMAT0000063	SYNJ2BP
hsa-let-7b-5p	MIMAT0000063	WDR33
hsa-let-7b-5p	MIMAT0000063	LSG1
hsa-let-7b-5p	MIMAT0000063	TMEM63B
hsa-let-7b-5p	MIMAT0000063	LGR4
hsa-let-7b-5p	MIMAT0000063	YOD1
hsa-let-7b-5p	MIMAT0000063	NDUFAF7
hsa-let-7b-5p	MIMAT0000063	DHTKD1
hsa-let-7b-5p	MIMAT0000063	FOXRED1
hsa-let-7b-5p	MIMAT0000063	CDV3
hsa-let-7b-5p	MIMAT0000063	SUPT20H
hsa-let-7b-5p	MIMAT0000063	KIF27
hsa-let-7b-5p	MIMAT0000063	UBE2Q1
hsa-let-7b-5p	MIMAT0000063	OTUB1
hsa-let-7b-5p	MIMAT0000063	TRMT1
hsa-let-7b-5p	MIMAT0000063	LRRC40
hsa-let-7b-5p	MIMAT0000063	CHD7
hsa-let-7b-5p	MIMAT0000063	BCAS4
hsa-let-7b-5p	MIMAT0000063	YEATS2
hsa-let-7b-5p	MIMAT0000063	RBM22
hsa-let-7b-5p	MIMAT0000063	IARS2
hsa-let-7b-5p	MIMAT0000063	MAP7D1
hsa-let-7b-5p	MIMAT0000063	POLR3B
hsa-let-7b-5p	MIMAT0000063	IPO9
hsa-let-7b-5p	MIMAT0000063	TENM3
hsa-let-7b-5p	MIMAT0000063	SLF2
hsa-let-7b-5p	MIMAT0000063	FAM222B
hsa-let-7b-5p	MIMAT0000063	DNAJC11
hsa-let-7b-5p	MIMAT0000063	CNDP2
hsa-let-7b-5p	MIMAT0000063	RIOK2
hsa-let-7b-5p	MIMAT0000063	TXLNG
hsa-let-7b-5p	MIMAT0000063	DDX28
hsa-let-7b-5p	MIMAT0000063	UTP6
hsa-let-7b-5p	MIMAT0000063	DBNDD2
hsa-let-7b-5p	MIMAT0000063	ECHDC1
hsa-let-7b-5p	MIMAT0000063	NXT2
hsa-let-7b-5p	MIMAT0000063	YLPM1
hsa-let-7b-5p	MIMAT0000063	LRRC8A
hsa-let-7b-5p	MIMAT0000063	KYAT3
hsa-let-7b-5p	MIMAT0000063	DIABLO
hsa-let-7b-5p	MIMAT0000063	SAR1A
hsa-let-7b-5p	MIMAT0000063	ZC3HAV1
hsa-let-7b-5p	MIMAT0000063	RAD18
hsa-let-7b-5p	MIMAT0000063	DPYSL5
hsa-let-7b-5p	MIMAT0000063	C1GALT1
hsa-let-7b-5p	MIMAT0000063	SMARCAD1
hsa-let-7b-5p	MIMAT0000063	DHX33
hsa-let-7b-5p	MIMAT0000063	C5orf15
hsa-let-7b-5p	MIMAT0000063	ATXN7L3
hsa-let-7b-5p	MIMAT0000063	YAE1D1
hsa-let-7b-5p	MIMAT0000063	PITHD1
hsa-let-7b-5p	MIMAT0000063	C12orf4
hsa-let-7b-5p	MIMAT0000063	MRPL47
hsa-let-7b-5p	MIMAT0000063	RALGAPB
hsa-let-7b-5p	MIMAT0000063	SPRYD7
hsa-let-7b-5p	MIMAT0000063	NHSL1
hsa-let-7b-5p	MIMAT0000063	SCYL1
hsa-let-7b-5p	MIMAT0000063	BIRC6
hsa-let-7b-5p	MIMAT0000063	KIAA1143
hsa-let-7b-5p	MIMAT0000063	SCAF4
hsa-let-7b-5p	MIMAT0000063	LRRC47
hsa-let-7b-5p	MIMAT0000063	KIDINS220
hsa-let-7b-5p	MIMAT0000063	MTUS1
hsa-let-7b-5p	MIMAT0000063	XPO5
hsa-let-7b-5p	MIMAT0000063	MIB1
hsa-let-7b-5p	MIMAT0000063	KIAA1328
hsa-let-7b-5p	MIMAT0000063	PDP2
hsa-let-7b-5p	MIMAT0000063	CEP126
hsa-let-7b-5p	MIMAT0000063	ZNF687
hsa-let-7b-5p	MIMAT0000063	KIAA1549
hsa-let-7b-5p	MIMAT0000063	KIAA1586
hsa-let-7b-5p	MIMAT0000063	ZNF317
hsa-let-7b-5p	MIMAT0000063	IGDCC4
hsa-let-7b-5p	MIMAT0000063	NCOA5
hsa-let-7b-5p	MIMAT0000063	RAB40C
hsa-let-7b-5p	MIMAT0000063	RAP2C
hsa-let-7b-5p	MIMAT0000063	TRAPPC1
hsa-let-7b-5p	MIMAT0000063	ABHD17C
hsa-let-7b-5p	MIMAT0000063	TLNRD1
hsa-let-7b-5p	MIMAT0000063	CACNG8
hsa-let-7b-5p	MIMAT0000063	SLC25A19
hsa-let-7b-5p	MIMAT0000063	SPCS3
hsa-let-7b-5p	MIMAT0000063	BCORL1
hsa-let-7b-5p	MIMAT0000063	GALNT11
hsa-let-7b-5p	MIMAT0000063	PRSS22
hsa-let-7b-5p	MIMAT0000063	XYLT2
hsa-let-7b-5p	MIMAT0000063	ERAP2
hsa-let-7b-5p	MIMAT0000063	DNAJC1
hsa-let-7b-5p	MIMAT0000063	NSD1
hsa-let-7b-5p	MIMAT0000063	NXN
hsa-let-7b-5p	MIMAT0000063	ZNF106
hsa-let-7b-5p	MIMAT0000063	GZF1
hsa-let-7b-5p	MIMAT0000063	NOM1
hsa-let-7b-5p	MIMAT0000063	CPEB1
hsa-let-7b-5p	MIMAT0000063	ANAPC1
hsa-let-7b-5p	MIMAT0000063	NUCKS1
hsa-let-7b-5p	MIMAT0000063	TBC1D15
hsa-let-7b-5p	MIMAT0000063	ELOVL1
hsa-let-7b-5p	MIMAT0000063	TUT1
hsa-let-7b-5p	MIMAT0000063	AIDA
hsa-let-7b-5p	MIMAT0000063	CCDC71
hsa-let-7b-5p	MIMAT0000063	NT5DC2
hsa-let-7b-5p	MIMAT0000063	MRPS24
hsa-let-7b-5p	MIMAT0000063	MRPS11
hsa-let-7b-5p	MIMAT0000063	NOL6
hsa-let-7b-5p	MIMAT0000063	MARCKSL1
hsa-let-7b-5p	MIMAT0000063	WNK1
hsa-let-7b-5p	MIMAT0000063	PYCR3
hsa-let-7b-5p	MIMAT0000063	PLEKHA3
hsa-let-7b-5p	MIMAT0000063	PHACTR4
hsa-let-7b-5p	MIMAT0000063	GGCT
hsa-let-7b-5p	MIMAT0000063	PDCL3
hsa-let-7b-5p	MIMAT0000063	NABP2
hsa-let-7b-5p	MIMAT0000063	KXD1
hsa-let-7b-5p	MIMAT0000063	ASPSCR1
hsa-let-7b-5p	MIMAT0000063	ATG9A
hsa-let-7b-5p	MIMAT0000063	FTO
hsa-let-7b-5p	MIMAT0000063	DCTPP1
hsa-let-7b-5p	MIMAT0000063	ZNF426
hsa-let-7b-5p	MIMAT0000063	EFHD2
hsa-let-7b-5p	MIMAT0000063	WDR25
hsa-let-7b-5p	MIMAT0000063	ADIPOR2
hsa-let-7b-5p	MIMAT0000063	RHBDF2
hsa-let-7b-5p	MIMAT0000063	MSANTD2
hsa-let-7b-5p	MIMAT0000063	IPO4
hsa-let-7b-5p	MIMAT0000063	LIN28A
hsa-let-7b-5p	MIMAT0000063	NARS2
hsa-let-7b-5p	MIMAT0000063	GEMIN7
hsa-let-7b-5p	MIMAT0000063	ISOC2
hsa-let-7b-5p	MIMAT0000063	ZFHX4
hsa-let-7b-5p	MIMAT0000063	C12orf49
hsa-let-7b-5p	MIMAT0000063	NAA40
hsa-let-7b-5p	MIMAT0000063	FAM57A
hsa-let-7b-5p	MIMAT0000063	CCDC134
hsa-let-7b-5p	MIMAT0000063	MRM1
hsa-let-7b-5p	MIMAT0000063	WLS
hsa-let-7b-5p	MIMAT0000063	CPED1
hsa-let-7b-5p	MIMAT0000063	DOCK5
hsa-let-7b-5p	MIMAT0000063	NAA25
hsa-let-7b-5p	MIMAT0000063	FOXRED2
hsa-let-7b-5p	MIMAT0000063	ZNF556
hsa-let-7b-5p	MIMAT0000063	ZNF606
hsa-let-7b-5p	MIMAT0000063	PTGES2
hsa-let-7b-5p	MIMAT0000063	SIKE1
hsa-let-7b-5p	MIMAT0000063	NAA15
hsa-let-7b-5p	MIMAT0000063	OPA3
hsa-let-7b-5p	MIMAT0000063	NAA50
hsa-let-7b-5p	MIMAT0000063	PAAF1
hsa-let-7b-5p	MIMAT0000063	WDR26
hsa-let-7b-5p	MIMAT0000063	EDEM3
hsa-let-7b-5p	MIMAT0000063	WDCP
hsa-let-7b-5p	MIMAT0000063	TRABD
hsa-let-7b-5p	MIMAT0000063	MED28
hsa-let-7b-5p	MIMAT0000063	FLAD1
hsa-let-7b-5p	MIMAT0000063	CPEB4
hsa-let-7b-5p	MIMAT0000063	PUS1
hsa-let-7b-5p	MIMAT0000063	REEP4
hsa-let-7b-5p	MIMAT0000063	SLC19A3
hsa-let-7b-5p	MIMAT0000063	AARSD1
hsa-let-7b-5p	MIMAT0000063	CPTP
hsa-let-7b-5p	MIMAT0000063	LIMD2
hsa-let-7b-5p	MIMAT0000063	INTS5
hsa-let-7b-5p	MIMAT0000063	SLC25A32
hsa-let-7b-5p	MIMAT0000063	COLEC12
hsa-let-7b-5p	MIMAT0000063	SLC38A1
hsa-let-7b-5p	MIMAT0000063	GDPD5
hsa-let-7b-5p	MIMAT0000063	RCC1L
hsa-let-7b-5p	MIMAT0000063	INTS14
hsa-let-7b-5p	MIMAT0000063	C1orf21
hsa-let-7b-5p	MIMAT0000063	ANP32E
hsa-let-7b-5p	MIMAT0000063	C6orf62
hsa-let-7b-5p	MIMAT0000063	ZNF611
hsa-let-7b-5p	MIMAT0000063	MED25
hsa-let-7b-5p	MIMAT0000063	EMC6
hsa-let-7b-5p	MIMAT0000063	DNAL1
hsa-let-7b-5p	MIMAT0000063	UCK1
hsa-let-7b-5p	MIMAT0000063	ATAD3B
hsa-let-7b-5p	MIMAT0000063	CDCA7
hsa-let-7b-5p	MIMAT0000063	HASPIN
hsa-let-7b-5p	MIMAT0000063	KREMEN1
hsa-let-7b-5p	MIMAT0000063	EMILIN2
hsa-let-7b-5p	MIMAT0000063	SLC10A7
hsa-let-7b-5p	MIMAT0000063	WDR75
hsa-let-7b-5p	MIMAT0000063	TOMM40L
hsa-let-7b-5p	MIMAT0000063	UTP15
hsa-let-7b-5p	MIMAT0000063	ZNF644
hsa-let-7b-5p	MIMAT0000063	ANTXR1
hsa-let-7b-5p	MIMAT0000063	POLR1B
hsa-let-7b-5p	MIMAT0000063	FAM96A
hsa-let-7b-5p	MIMAT0000063	ZCCHC9
hsa-let-7b-5p	MIMAT0000063	NOA1
hsa-let-7b-5p	MIMAT0000063	FAM213A
hsa-let-7b-5p	MIMAT0000063	LLPH
hsa-let-7b-5p	MIMAT0000063	MIEN1
hsa-let-7b-5p	MIMAT0000063	CCDC115
hsa-let-7b-5p	MIMAT0000063	LZIC
hsa-let-7b-5p	MIMAT0000063	GFM2
hsa-let-7b-5p	MIMAT0000063	CYSTM1
hsa-let-7b-5p	MIMAT0000063	RAB11FIP4
hsa-let-7b-5p	MIMAT0000063	ZBTB37
hsa-let-7b-5p	MIMAT0000063	USP38
hsa-let-7b-5p	MIMAT0000063	FAM126A
hsa-let-7b-5p	MIMAT0000063	GTPBP3
hsa-let-7b-5p	MIMAT0000063	PRRC2B
hsa-let-7b-5p	MIMAT0000063	FUT10
hsa-let-7b-5p	MIMAT0000063	TUBA1C
hsa-let-7b-5p	MIMAT0000063	IL17RC
hsa-let-7b-5p	MIMAT0000063	PLXDC2
hsa-let-7b-5p	MIMAT0000063	FAM136A
hsa-let-7b-5p	MIMAT0000063	ZNF587
hsa-let-7b-5p	MIMAT0000063	PPP1R15B
hsa-let-7b-5p	MIMAT0000063	FAM104A
hsa-let-7b-5p	MIMAT0000063	ZNF566
hsa-let-7b-5p	MIMAT0000063	MPND
hsa-let-7b-5p	MIMAT0000063	FBXL20
hsa-let-7b-5p	MIMAT0000063	REPS1
hsa-let-7b-5p	MIMAT0000063	HIST1H2BK
hsa-let-7b-5p	MIMAT0000063	ZCCHC3
hsa-let-7b-5p	MIMAT0000063	EAF1
hsa-let-7b-5p	MIMAT0000063	MIDN
hsa-let-7b-5p	MIMAT0000063	ZNF799
hsa-let-7b-5p	MIMAT0000063	PIP4P1
hsa-let-7b-5p	MIMAT0000063	ADCK2
hsa-let-7b-5p	MIMAT0000063	DHX57
hsa-let-7b-5p	MIMAT0000063	FMNL3
hsa-let-7b-5p	MIMAT0000063	L3MBTL4
hsa-let-7b-5p	MIMAT0000063	YTHDC1
hsa-let-7b-5p	MIMAT0000063	NEK9
hsa-let-7b-5p	MIMAT0000063	C11orf52
hsa-let-7b-5p	MIMAT0000063	ZC3HAV1L
hsa-let-7b-5p	MIMAT0000063	OXNAD1
hsa-let-7b-5p	MIMAT0000063	MTSS1L
hsa-let-7b-5p	MIMAT0000063	NAF1
hsa-let-7b-5p	MIMAT0000063	MOB1B
hsa-let-7b-5p	MIMAT0000063	TIMM50
hsa-let-7b-5p	MIMAT0000063	MGME1
hsa-let-7b-5p	MIMAT0000063	SLC38A5
hsa-let-7b-5p	MIMAT0000063	MARS2
hsa-let-7b-5p	MIMAT0000063	IGSF8
hsa-let-7b-5p	MIMAT0000063	SDR42E1
hsa-let-7b-5p	MIMAT0000063	ZFAND4
hsa-let-7b-5p	MIMAT0000063	MFSD3
hsa-let-7b-5p	MIMAT0000063	TOE1
hsa-let-7b-5p	MIMAT0000063	BTBD9
hsa-let-7b-5p	MIMAT0000063	MBD6
hsa-let-7b-5p	MIMAT0000063	OSBPL10
hsa-let-7b-5p	MIMAT0000063	KCTD12
hsa-let-7b-5p	MIMAT0000063	CTHRC1
hsa-let-7b-5p	MIMAT0000063	TSEN15
hsa-let-7b-5p	MIMAT0000063	DCD
hsa-let-7b-5p	MIMAT0000063	RFFL
hsa-let-7b-5p	MIMAT0000063	PDZD8
hsa-let-7b-5p	MIMAT0000063	LRIG3
hsa-let-7b-5p	MIMAT0000063	NAA30
hsa-let-7b-5p	MIMAT0000063	MSI2
hsa-let-7b-5p	MIMAT0000063	C19orf47
hsa-let-7b-5p	MIMAT0000063	GABPB2
hsa-let-7b-5p	MIMAT0000063	TBC1D20
hsa-let-7b-5p	MIMAT0000063	PIGU
hsa-let-7b-5p	MIMAT0000063	NUP35
hsa-let-7b-5p	MIMAT0000063	TRIM71
hsa-let-7b-5p	MIMAT0000063	FAM131A
hsa-let-7b-5p	MIMAT0000063	FAM43A
hsa-let-7b-5p	MIMAT0000063	GRPEL2
hsa-let-7b-5p	MIMAT0000063	C5orf24
hsa-let-7b-5p	MIMAT0000063	PM20D2
hsa-let-7b-5p	MIMAT0000063	MTPN
hsa-let-7b-5p	MIMAT0000063	UBXN2B
hsa-let-7b-5p	MIMAT0000063	GPAT4
hsa-let-7b-5p	MIMAT0000063	BRI3BP
hsa-let-7b-5p	MIMAT0000063	SMCR8
hsa-let-7b-5p	MIMAT0000063	E2F7
hsa-let-7b-5p	MIMAT0000063	ZNF578
hsa-let-7b-5p	MIMAT0000063	ZNF417
hsa-let-7b-5p	MIMAT0000063	ZNF738
hsa-let-7b-5p	MIMAT0000063	SLC30A7
hsa-let-7b-5p	MIMAT0000063	C1orf210
hsa-let-7b-5p	MIMAT0000063	DTX3L
hsa-let-7b-5p	MIMAT0000063	CMC1
hsa-let-7b-5p	MIMAT0000063	DAB2IP
hsa-let-7b-5p	MIMAT0000063	CEP120
hsa-let-7b-5p	MIMAT0000063	TMEM167A
hsa-let-7b-5p	MIMAT0000063	TMEM65
hsa-let-7b-5p	MIMAT0000063	RDH10
hsa-let-7b-5p	MIMAT0000063	ANKRD46
hsa-let-7b-5p	MIMAT0000063	FAM84B
hsa-let-7b-5p	MIMAT0000063	USP54
hsa-let-7b-5p	MIMAT0000063	TMTC3
hsa-let-7b-5p	MIMAT0000063	IFNLR1
hsa-let-7b-5p	MIMAT0000063	AGO3
hsa-let-7b-5p	MIMAT0000063	TMEM201
hsa-let-7b-5p	MIMAT0000063	TXLNA
hsa-let-7b-5p	MIMAT0000063	IBA57
hsa-let-7b-5p	MIMAT0000063	KLHDC8B
hsa-let-7b-5p	MIMAT0000063	CENPV
hsa-let-7b-5p	MIMAT0000063	UNC13D
hsa-let-7b-5p	MIMAT0000063	ZNF584
hsa-let-7b-5p	MIMAT0000063	PDE12
hsa-let-7b-5p	MIMAT0000063	TUBB
hsa-let-7b-5p	MIMAT0000063	HIPK1
hsa-let-7b-5p	MIMAT0000063	CCNY
hsa-let-7b-5p	MIMAT0000063	SLC16A9
hsa-let-7b-5p	MIMAT0000063	FOXK1
hsa-let-7b-5p	MIMAT0000063	TMED4
hsa-let-7b-5p	MIMAT0000063	SLC35F1
hsa-let-7b-5p	MIMAT0000063	AFG1L
hsa-let-7b-5p	MIMAT0000063	MMS22L
hsa-let-7b-5p	MIMAT0000063	RNF144B
hsa-let-7b-5p	MIMAT0000063	ELMOD2
hsa-let-7b-5p	MIMAT0000063	MFSD8
hsa-let-7b-5p	MIMAT0000063	PGM2L1
hsa-let-7b-5p	MIMAT0000063	KCTD21
hsa-let-7b-5p	MIMAT0000063	TTC9C
hsa-let-7b-5p	MIMAT0000063	ANKRD52
hsa-let-7b-5p	MIMAT0000063	SPRYD4
hsa-let-7b-5p	MIMAT0000063	GATC
hsa-let-7b-5p	MIMAT0000063	PRTG
hsa-let-7b-5p	MIMAT0000063	ZADH2
hsa-let-7b-5p	MIMAT0000063	ZNF841
hsa-let-7b-5p	MIMAT0000063	NBPF15
hsa-let-7b-5p	MIMAT0000063	C5orf51
hsa-let-7b-5p	MIMAT0000063	RNASE10
hsa-let-7b-5p	MIMAT0000063	ZBTB8OS
hsa-let-7b-5p	MIMAT0000063	NAT8L
hsa-let-7b-5p	MIMAT0000063	ACER2
hsa-let-7b-5p	MIMAT0000063	ZNF774
hsa-let-7b-5p	MIMAT0000063	ATXN1L
hsa-let-7b-5p	MIMAT0000063	MTX3
hsa-let-7b-5p	MIMAT0000063	SPATA12
hsa-let-7b-5p	MIMAT0000063	IRF2BP2
hsa-let-7b-5p	MIMAT0000063	NDUFA4P1
hsa-let-7b-5p	MIMAT0000063	NHLRC2
hsa-let-7b-5p	MIMAT0000063	DRAXIN
hsa-let-7b-5p	MIMAT0000063	NHLRC3
hsa-let-7b-5p	MIMAT0000063	BEND4
hsa-let-7b-5p	MIMAT0000063	PSMG4
hsa-let-7b-5p	MIMAT0000063	LIN28B
hsa-let-7b-5p	MIMAT0000063	RBM12B
hsa-let-7b-5p	MIMAT0000063	NUDT19
hsa-let-7b-5p	MIMAT0000063	ZNF805
hsa-let-7b-5p	MIMAT0000063	RAB19
hsa-let-7b-5p	MIMAT0000063	POTEG
hsa-let-7b-5p	MIMAT0000063	NOMO3
hsa-let-7b-5p	MIMAT0000063	FNDC9
hsa-let-7b-5p	MIMAT0000063	ATXN7L3B
hsa-let-7b-5p	MIMAT0000063	PRR5-ARHGAP8
hsa-let-7b-5p	MIMAT0000063	POTEM
hsa-let-7b-5p	MIMAT0000063	FAM83G
hsa-let-7b-5p	MIMAT0000063	ANXA8
hsa-let-7b-5p	MIMAT0000063	ANXA8L1
hsa-let-7b-5p	MIMAT0000063	CASTOR2
hsa-let-7b-5p	MIMAT0000063	POM121C
hsa-let-7b-5p	MIMAT0000063	TIMM23
hsa-let-7b-5p	MIMAT0000063	OCLN
hsa-let-7c-5p	MIMAT0000064	ACTA1
hsa-let-7c-5p	MIMAT0000064	ACTB
hsa-let-7c-5p	MIMAT0000064	ACTN4
hsa-let-7c-5p	MIMAT0000064	ACVR1B
hsa-let-7c-5p	MIMAT0000064	ADH5
hsa-let-7c-5p	MIMAT0000064	AHR
hsa-let-7c-5p	MIMAT0000064	AK4
hsa-let-7c-5p	MIMAT0000064	AMD1
hsa-let-7c-5p	MIMAT0000064	AQP6
hsa-let-7c-5p	MIMAT0000064	RHOB
hsa-let-7c-5p	MIMAT0000064	ATP2A2
hsa-let-7c-5p	MIMAT0000064	BACH1
hsa-let-7c-5p	MIMAT0000064	CCND1
hsa-let-7c-5p	MIMAT0000064	BCL2L1
hsa-let-7c-5p	MIMAT0000064	POLR3D
hsa-let-7c-5p	MIMAT0000064	CALU
hsa-let-7c-5p	MIMAT0000064	CASP3
hsa-let-7c-5p	MIMAT0000064	CBL
hsa-let-7c-5p	MIMAT0000064	CCNC
hsa-let-7c-5p	MIMAT0000064	CCNF
hsa-let-7c-5p	MIMAT0000064	CCNG1
hsa-let-7c-5p	MIMAT0000064	CCNT2
hsa-let-7c-5p	MIMAT0000064	CD59
hsa-let-7c-5p	MIMAT0000064	CDC25A
hsa-let-7c-5p	MIMAT0000064	CDKN1A
hsa-let-7c-5p	MIMAT0000064	CEBPB
hsa-let-7c-5p	MIMAT0000064	CHD1
hsa-let-7c-5p	MIMAT0000064	AP1S1
hsa-let-7c-5p	MIMAT0000064	COL8A1
hsa-let-7c-5p	MIMAT0000064	COX6B1
hsa-let-7c-5p	MIMAT0000064	CREM
hsa-let-7c-5p	MIMAT0000064	CRK
hsa-let-7c-5p	MIMAT0000064	CRX
hsa-let-7c-5p	MIMAT0000064	CRY2
hsa-let-7c-5p	MIMAT0000064	CSNK2A1
hsa-let-7c-5p	MIMAT0000064	CTPS1
hsa-let-7c-5p	MIMAT0000064	DHX9
hsa-let-7c-5p	MIMAT0000064	DLX4
hsa-let-7c-5p	MIMAT0000064	DNA2
hsa-let-7c-5p	MIMAT0000064	DNAH9
hsa-let-7c-5p	MIMAT0000064	DNMT1
hsa-let-7c-5p	MIMAT0000064	ARID3A
hsa-let-7c-5p	MIMAT0000064	DUSP1
hsa-let-7c-5p	MIMAT0000064	DUSP7
hsa-let-7c-5p	MIMAT0000064	DVL3
hsa-let-7c-5p	MIMAT0000064	E2F5
hsa-let-7c-5p	MIMAT0000064	E2F6
hsa-let-7c-5p	MIMAT0000064	EDN1
hsa-let-7c-5p	MIMAT0000064	EIF4G2
hsa-let-7c-5p	MIMAT0000064	EN2
hsa-let-7c-5p	MIMAT0000064	EPHA4
hsa-let-7c-5p	MIMAT0000064	EWSR1
hsa-let-7c-5p	MIMAT0000064	EYA3
hsa-let-7c-5p	MIMAT0000064	EZH2
hsa-let-7c-5p	MIMAT0000064	BPTF
hsa-let-7c-5p	MIMAT0000064	FOXO3
hsa-let-7c-5p	MIMAT0000064	FLNB
hsa-let-7c-5p	MIMAT0000064	FMO4
hsa-let-7c-5p	MIMAT0000064	FPR1
hsa-let-7c-5p	MIMAT0000064	FXN
hsa-let-7c-5p	MIMAT0000064	MTOR
hsa-let-7c-5p	MIMAT0000064	GABPB1
hsa-let-7c-5p	MIMAT0000064	GARS
hsa-let-7c-5p	MIMAT0000064	GATM
hsa-let-7c-5p	MIMAT0000064	NR6A1
hsa-let-7c-5p	MIMAT0000064	GLO1
hsa-let-7c-5p	MIMAT0000064	GNG5
hsa-let-7c-5p	MIMAT0000064	GOLGA4
hsa-let-7c-5p	MIMAT0000064	GPS1
hsa-let-7c-5p	MIMAT0000064	GSK3A
hsa-let-7c-5p	MIMAT0000064	GTF3C1
hsa-let-7c-5p	MIMAT0000064	HIST1H2BD
hsa-let-7c-5p	MIMAT0000064	HMGA1
hsa-let-7c-5p	MIMAT0000064	HOXD1
hsa-let-7c-5p	MIMAT0000064	HSF1
hsa-let-7c-5p	MIMAT0000064	HSPA4
hsa-let-7c-5p	MIMAT0000064	ID1
hsa-let-7c-5p	MIMAT0000064	IGF1R
hsa-let-7c-5p	MIMAT0000064	IL6
hsa-let-7c-5p	MIMAT0000064	IL6R
hsa-let-7c-5p	MIMAT0000064	CXCL8
hsa-let-7c-5p	MIMAT0000064	IL10
hsa-let-7c-5p	MIMAT0000064	ITGA3
hsa-let-7c-5p	MIMAT0000064	ITGB3
hsa-let-7c-5p	MIMAT0000064	JARID2
hsa-let-7c-5p	MIMAT0000064	KPNA5
hsa-let-7c-5p	MIMAT0000064	LDHA
hsa-let-7c-5p	MIMAT0000064	LECT2
hsa-let-7c-5p	MIMAT0000064	LTA4H
hsa-let-7c-5p	MIMAT0000064	LYN
hsa-let-7c-5p	MIMAT0000064	MXD1
hsa-let-7c-5p	MIMAT0000064	SMAD6
hsa-let-7c-5p	MIMAT0000064	MAGEA3
hsa-let-7c-5p	MIMAT0000064	MAGEA6
hsa-let-7c-5p	MIMAT0000064	MAGEA12
hsa-let-7c-5p	MIMAT0000064	CHST6
hsa-let-7c-5p	MIMAT0000064	MDM4
hsa-let-7c-5p	MIMAT0000064	MEF2C
hsa-let-7c-5p	MIMAT0000064	MEF2D
hsa-let-7c-5p	MIMAT0000064	MEIS3P1
hsa-let-7c-5p	MIMAT0000064	MICB
hsa-let-7c-5p	MIMAT0000064	MPL
hsa-let-7c-5p	MIMAT0000064	ATP6
hsa-let-7c-5p	MIMAT0000064	COX1
hsa-let-7c-5p	MIMAT0000064	COX2
hsa-let-7c-5p	MIMAT0000064	COX3
hsa-let-7c-5p	MIMAT0000064	ND1
hsa-let-7c-5p	MIMAT0000064	ND2
hsa-let-7c-5p	MIMAT0000064	ND4
hsa-let-7c-5p	MIMAT0000064	ND4L
hsa-let-7c-5p	MIMAT0000064	ND5
hsa-let-7c-5p	MIMAT0000064	MYC
hsa-let-7c-5p	MIMAT0000064	MYCL
hsa-let-7c-5p	MIMAT0000064	MYO9A
hsa-let-7c-5p	MIMAT0000064	NAP1L1
hsa-let-7c-5p	MIMAT0000064	NME4
hsa-let-7c-5p	MIMAT0000064	CNOT3
hsa-let-7c-5p	MIMAT0000064	NOTCH2
hsa-let-7c-5p	MIMAT0000064	NPTX1
hsa-let-7c-5p	MIMAT0000064	SLC11A2
hsa-let-7c-5p	MIMAT0000064	NRAS
hsa-let-7c-5p	MIMAT0000064	NUCB2
hsa-let-7c-5p	MIMAT0000064	OPRL1
hsa-let-7c-5p	MIMAT0000064	PAFAH2
hsa-let-7c-5p	MIMAT0000064	PBX2
hsa-let-7c-5p	MIMAT0000064	PBX3
hsa-let-7c-5p	MIMAT0000064	PDGFB
hsa-let-7c-5p	MIMAT0000064	PEX6
hsa-let-7c-5p	MIMAT0000064	PLAGL2
hsa-let-7c-5p	MIMAT0000064	PLCG2
hsa-let-7c-5p	MIMAT0000064	PMAIP1
hsa-let-7c-5p	MIMAT0000064	POLR2D
hsa-let-7c-5p	MIMAT0000064	PPP2R2A
hsa-let-7c-5p	MIMAT0000064	PPP2R5E
hsa-let-7c-5p	MIMAT0000064	PRIM2
hsa-let-7c-5p	MIMAT0000064	MAPK6
hsa-let-7c-5p	MIMAT0000064	MAP2K7
hsa-let-7c-5p	MIMAT0000064	PSMB2
hsa-let-7c-5p	MIMAT0000064	PTK2
hsa-let-7c-5p	MIMAT0000064	QDPR
hsa-let-7c-5p	MIMAT0000064	RAB5B
hsa-let-7c-5p	MIMAT0000064	RARB
hsa-let-7c-5p	MIMAT0000064	RDX
hsa-let-7c-5p	MIMAT0000064	RFC2
hsa-let-7c-5p	MIMAT0000064	RHD
[truncated: 20,051 more rows]
