# Supplementary material for: microRNA-Dependent Modulation of Genes Contributes to ESR1's Effect on ERα Positive Breast Cancer
Source: Front Oncol. 2020 May 15;10:753. doi: 10.3389/fonc.2020.00753 (PMC7243797; doi:10.3389/fonc.2020.00753)
Supplement: Figure S1 — The protein-protein interaction (PPI) network of candidate DE-mRNAs established by STRING database. [file Data_Sheet_1.ZIP › supplement/Supplement 4.txt]

SFRP1
FABP7
PCOLCE2
BCL2A1
RGMA
CCL5
ACSL6
KRT6B
IL12RB2
SAA1
CXCL9
OSR1
C1S
CDH3
FOXM1
FOXC1
CXCL10
SIX3
CBS
MOXD1
PRKX
PFKP
NOL4
SV2B
RUNX3
KIF2C
COL4A3
NDRG1
PLCG2
CXCL11
SELE
MYC
ULBP2
MYBL1
LAMP3
UGT8
CDC20
CENPA
SOD2
GPM6B
FRMD3
GSTP1
VCAM1
SLC2A6
SLC25A27
ALDOC
RASSF4
TAF4B
RGS2
LCP1
DHCR7
COL6A2
KIFC1
PIM1
CCNB2
WASF3
LPL
TPX2
PRNP
AURKB
HIVEP2
KIT
CDCA8
MELK
CDCA2
BMP2
MCM4
RASGEF1B
MCM5
DEPDC1
SHCBP1
LYN
HRK
TTK
FAM49A
FUT4
FANCE
MCM2
TNF
LMNB1
CTSZ
OPTN
CSRP2
ANP32E
TNFAIP3
ETS1
KIFC3
STK17B
CHEK1
MARCKS
CLDN19
MYBL2
TCF19
SLC9A6
L3MBTL4
GCNT2
SLC6A14
RAD51AP1
QKI
NFKBIE
IL6
PLOD1
SLC43A3
COL6A1
PTTG1
ACTN4
TRIM65
SNAI1
JAG2
CDCA7
GRK6
AURKA
ETV6
KCNB1
TIGD5
CEP72
BRCA2
RASGRF1
RPS6KA3
LBR
C9orf40
ARHGAP11A
CHAF1B
DEPDC1B
MCM6
PPARA
EPB41L2
RFWD3
OIP5
CCNE1
MAP4K4
BRI3
MYO9B
IFNAR2
RCN1
NCK2
NT5C2
WDR4
STK38
TNFAIP2
UBE2C
CDKL1
NUDT1
TULP3
NSUN2
SCML2
SYNE2
STAC
ALDH5A1
DUSP22
TGFA
GART
DERL1
HIST3H2BB
PHF19
SRPK1
PLCXD1
MKL2
HDHD2
PKNOX2
AGGF1
IL13RA1
TARBP2
GPR135
SPATA13
ARR3
NPEPPS
BIK
FYTTD1
BTF3
INSR
ADCY6
ZNF608
TYRP1
NDUFAF1
SERPINA4
RABL2B
PTER
CSNK1A1
ARMCX3
PIGN
CCNDBP1
RCOR3
SLC25A14
GRK4
LPGAT1
COMMD3
IGBP1
HIP1
RASA1
ATP5G2
APBB2
CPD
ARMCX2
RUNDC1
RGL2
GJE1
GGPS1
OMA1
CPEB2
LMLN
BNIP3L
PTP4A2
ZNF281
ZNF587
IL1RN
ANKRA2
BBS4
PCM1
NKX3-1
CASP6
PIGX
GALNT10
SESN1
SLC38A1
CLDN12
ELL2
C11orf1
SRP9
SUOX
ZNF626
ZNF100
HGD
RAB3IP
SETBP1
ZNF223
PNPLA4
FGD6
ARMC2
EPHA5
BCKDHA
TIPARP
SLC4A7
FRS2
PTPRT
BBS5
KCTD3
FCN2
UGCG
TTC8
RBBP8
PEX11A
AS3MT
PRDX3
RABL3
SIAH2
MAP3K1
RHOB
FUT8
LRRC17
KCNK6
LRIG1
PON2
ROPN1L
RAB27B
SALL2
ZNF395
C2orf15
TCEAL1
SLC25A21
TRAF5
AR
BCAS4
PDCD4
RAB17
RAB30
HHAT
C3orf18
TPBG
C8A
SH3BGRL
SLC1A2
CAPN9
MMP17
MAOA
SELENBP1
SMARCA1
RABEP1
GLUL
JAK2
PXMP4
BTG2
MYB
RASEF
UGDH
ETNK2
C1orf21
COL4A5
ESR1
GDF15
RORC
XBP1
CYBRD1
KCNE4
ATP7B
TSPAN1
ELOVL5
SLC39A6
GATA3
NME5
CA12
IL6ST
DUSP4
IL20RA
BMPR1B
FOXA1
ACOX2
AZGP1
GSTM3
SLC27A2
DNAJC12
NAT1
