# Supplementary material for: microRNA-Dependent Modulation of Genes Contributes to ESR1's Effect on ERα Positive Breast Cancer
Source: Front Oncol. 2020 May 15;10:753. doi: 10.3389/fonc.2020.00753 (PMC7243797; doi:10.3389/fonc.2020.00753)
Supplement: Figure S1 — The protein-protein interaction (PPI) network of candidate DE-mRNAs established by STRING database. [file Data_Sheet_1.ZIP › supplement/Supplement 5.txt]

mRNA	miRNA
AURKA	hsa-let-7b-5p
AURKA	hsa-mir-155-5p
AURKA	hsa-mir-363-3p
AURKA	hsa-mir-1290
CCNB2	hsa-let-7a-5p
CCNB2	hsa-let-7b-5p
CCNB2	hsa-let-7c-5p
CCNB2	hsa-let-7f-5p
AURKB	hsa-let-7a-5p
AURKB	hsa-let-7b-5p
AURKB	hsa-let-7e-5p
AURKB	hsa-mir-155-5p
MELK	hsa-mir-302b-3p
MELK	hsa-mir-302d-3p
MELK	hsa-mir-193b-3p
TTK	hsa-mir-26a-5p
TTK	hsa-mir-26b-5p
TPX2	hsa-mir-193b-3p
KIF2C	hsa-mir-34a-5p
UBE2C	hsa-mir-193b-3p
CENPA	hsa-mir-376c-3p
CDC20	hsa-mir-18a-5p
CDC20	hsa-mir-30a-5p
CDC20	hsa-mir-34a-5p
CDC20	hsa-mir-193b-3p
CDCA8	hsa-let-7b-5p
CDCA8	hsa-mir-765
CDCA8	hsa-mir-762
OIP5	hsa-mir-29c-3p
OIP5	hsa-mir-193b-3p
FOXM1	hsa-mir-26b-5p
RAD51AP1	hsa-mir-18a-5p
RAD51AP1	hsa-mir-18b-5p
PTTG1	hsa-let-7b-5p
PTTG1	hsa-mir-26a-5p
MCM6	hsa-mir-34a-5p
MCM6	hsa-mir-193b-3p
MCM2	hsa-mir-34a-5p
MCM2	hsa-mir-145-5p
MCM2	hsa-mir-500a-5p
MCM4	hsa-let-7b-5p
MCM4	hsa-mir-129-5p
MCM4	hsa-mir-34a-5p
MCM4	hsa-mir-193b-3p
SHCBP1	hsa-mir-146a-5p
SHCBP1	hsa-mir-193b-3p
SHCBP1	hsa-mir-34a-3p
CHAF1B	hsa-mir-10a-5p
CHAF1B	hsa-mir-10b-5p
CHAF1B	hsa-mir-155-5p
CHAF1B	hsa-mir-193b-3p
CDCA2	hsa-mir-193b-3p
MYBL2	hsa-mir-30a-5p
MYBL2	hsa-mir-298
MYBL2	hsa-mir-762
KIT	hsa-mir-34a-5p
KIT	hsa-mir-193b-3p
CCNE1	hsa-mir-15a-5p
CCNE1	hsa-mir-26a-5p
CCNE1	hsa-mir-26b-5p
CCNE1	hsa-mir-195-5p
CCNE1	hsa-mir-497-5p
CCNE1	hsa-mir-25-5p
CCNE1	hsa-mir-342-5p
LMNB1	hsa-mir-26b-5p
LMNB1	hsa-mir-30a-3p
LMNB1	hsa-mir-128-3p
LMNB1	hsa-mir-193b-3p
KIFC1	hsa-let-7b-5p
KIFC1	hsa-mir-338-3p
BRCA2	hsa-mir-128-3p
BRCA2	hsa-mir-146a-5p
